# Supplementary material for: Biological invasion of oxeye daisy (Leucanthemum vulgare) in North America: Pre-adaptation, post-introduction evolution, or both?
Source: PLoS One. 2018 Jan 4;13(1):e0190705. doi: 10.1371/journal.pone.0190705 (PMC5754128; doi:10.1371/journal.pone.0190705)
Supplement: S1 Data — (TXT) [file pone.0190705.s008.txt]

geo	siteID	lat	long	alt	year	plantID	seedID	seeds	sowdate	germdate	germtime	seedlings	germrate	bladeL	bladeW	bladeL_bladeW	leaves	ros_area	ros_peri	ros_peri_area	ros_FW	ros_DW	LDMC	SLA	flodate	sow_flow	flowdia1	flowdia2	flowdia3	flowdia	shoots	FH	shootlength	diam	biomass	st_area	st_peri	st_peri_area	st_length	st_width	st_base	st_mid	st_length_width	st_mid_base
EU2x	BE1	50.1091	5.2194	212	2012	BE1-1	BE1-1A	3	04.11.2013	13.11.2013	9	3	1	26.3	25.6	1.02734375	8	397.6	132.88	0.334205231	184.8	24.5	0.132575758	16.22857143	17.06.2014	225	53.8	51.2	46.1	50.36666667	5	5	97	4.2	14.46	8	32.215	4.026875	8.561	0.467	1.549	0.714	18.33190578	0.460942544
EU2x	BE1	50.1091	5.2194	212	2012	BE1-5	BE1-5A	3	04.11.2013	15.11.2013	11	2	0.666666667	25.1	19.1	1.314136126	13	159.6	124.31	0.778884712	57.7	8.9	0.154246101	17.93258427	12.06.2014	220	38.4	44.2	42.1	41.56666667	19	51	90	3.5	30.32	4.209	24.726	5.874554526	5.779	0.496	1.749	0.635	11.65120968	0.363064608
EU2x	BE1	50.1091	5.2194	212	2012	BE1-7	BE1-7A	3	04.11.2013	13.11.2013	9	2	0.666666667	26.7	22.5	1.186666667	9	280	145	0.517857143	107.1	18.3	0.170868347	15.30054645	10.06.2014	218	40.2	35.8	35.1	37.03333333	11	27	87	4.2	21.14	2.1	18.67	8.89047619	3.924	0.308	1.248	0.449	12.74025974	0.359775641
EU2x	BE1	50.1091	5.2194	212	2012	BE1-11	BE1-11A	3	04.11.2013	13.11.2013	9	3	1	30.8	22.1	1.393665158	10	241.1	133.1	0.55205309	92.7	12.9	0.139158576	18.68992248	10.06.2014	218	46.5	40.2	45.7	44.13333333	15	33	77	4.4	26.7	2.294	16.205	7.064080209	4.496	0.376	1.248	0.479	11.95744681	0.383814103
EU2x	BE1	50.1091	5.2194	212	2012	BE1-15	BE1-15A	3	04.11.2013	0	NA	0	0	27.7	23.6	1.173728814	10	166.3	93.52	0.562357186	65.8	10.2	0.155015198	16.30392157	10.06.2014	218	40.6	47.1	49.6	45.76666667	18	46	55	3.5	25.85	6.223	24.328	3.909368472	4.445	0.753	2.216	0.727	5.903054449	0.328068592
EU2x	BE1	50.1091	5.2194	212	2012	BE1-1	BE1-1B	3	04.11.2013	13.11.2013	9	3	1	23	22.7	1.013215859	9	333.4	115.15	0.345380924	181.1	26.8	0.147984539	12.44029851	10.06.2014	218	44	52.3	46.1	47.46666667	11	25	100	4.8	24.32	8.171	29.258	3.580712275	7.5	0.839	1.727	0.838	8.939213349	0.485234511
EU2x	BE1	50.1091	5.2194	212	2012	BE1-5	BE1-5B	3	04.11.2013	18.11.2013	14	2	0.666666667	20	16.5	1.212121212	8	228.8	154.47	0.675131119	97.1	11.6	0.11946447	19.72413793	17.06.2014	225	46.9	44.1	49.2	46.73333333	13	30	79	3.9	18.26	5.855	35.258	6.021861657	7.308	0.411	2.115	0.513	17.7810219	0.242553191
EU2x	BE1	50.1091	5.2194	212	2012	BE1-7	BE1-7B	3	04.11.2013	22.11.2013	18	1	0.333333333	30.2	24.1	1.253112033	10	156.7	96.65	0.616783663	59.1	11	0.186125212	14.24545455	17.06.2014	225	39.5	43.2	31.8	38.16666667	15	44	80	3.7	23.35	5.872	37.176	6.33106267	8.95	0.308	1.404	0.256	29.05844156	0.182336182
EU2x	BE1	50.1091	5.2194	212	2012	BE1-11	BE1-11B	3	04.11.2013	0	NA	0	0	31.6	26.6	1.187969925	7	338.6	162.14	0.478854105	144.5	23.1	0.159861592	14.65800866	02.06.2014	210	38.6	NA	NA	38.6	23	36	83	3.9	20.47	5.334	25.586	4.796775403	7.467	0.581	1.133	0.444	12.85197935	0.391879965
EU2x	BE1	50.1091	5.2194	212	2012	BE1-15	BE1-15B	3	04.11.2013	0	NA	0	0	36.5	27.6	1.322463768	15	352.7	108.35	0.307201588	156.9	22.4	0.142766093	15.74553571	10.06.2014	218	46.7	43.2	41.8	43.9	12	17	79	5.2	25.99	3.997	13.01	3.254941206	4.037	0.684	1.18	1.026	5.902046784	0.869491525
EU2x	CZ04	49.2381	15.6708	474	2011	CZ04-2	CZ04-2A	3	04.11.2013	13.11.2013	9	3	1	27.4	25.8	1.062015504	14	128	92.38	0.72171875	57.7	10.1	0.175043328	12.67326733	10.06.2014	218	40.6	45.1	38	41.23333333	9	13	56	3.8	13.68	1.524	15.222	9.988188976	3.624	0.278	0.963	0.427	13.03597122	0.443406023
EU2x	CZ04	49.2381	15.6708	474	2011	CZ04-7	CZ04-7A	3	04.11.2013	11.11.2013	7	2	0.666666667	33.9	26.4	1.284090909	10	188.9	103.82	0.549602965	75.4	12.7	0.168435013	14.87401575	04.05.2014	181	49	49.1	48.1	48.73333333	10	22	73	4.3	25.88	2.231	16.455	7.375616316	4.024	0.359	0.89	0.41	11.20891365	0.460674157
EU2x	CZ04	49.2381	15.6708	474	2011	CZ04-10	CZ04-10A	3	04.11.2013	13.11.2013	9	3	1	35.9	28.1	1.277580071	8	203.1	116.48	0.573510586	74.1	10.7	0.14439946	18.98130841	16.06.2014	224	58.3	52.8	38.9	50	9	35	90	5.7	37.04	5.556	33.802	6.08387329	6.21	0.564	2.479	0.725	11.0106383	0.292456636
EU2x	CZ04	49.2381	15.6708	474	2011	CZ04-17	CZ04-17A	3	04.11.2013	15.11.2013	11	2	0.666666667	37.2	23.2	1.603448276	14	196.6	89.8	0.456765005	97.1	17.5	0.180226571	11.23428571	16.04.2014	163	NA	NA	NA	NA	13	16	74	4	22.81	NA	NA	NA	NA	NA	NA	NA	NA	NA
EU2x	CZ04	49.2381	15.6708	474	2011	CZ04-19	CZ04-19A	3	04.11.2013	11.11.2013	7	3	1	37.1	33.5	1.107462687	14	295.2	109.07	0.36947832	111.8	18.6	0.166368515	15.87096774	30.05.2014	207	57.2	45.8	53.3	52.1	8	15	53	4	20.42	3.221	18.179	5.64389941	4.579	0.537	1.387	0.532	8.527001862	0.383561644
EU2x	CZ04	49.2381	15.6708	474	2011	CZ04-2	CZ04-2B	3	04.11.2013	13.11.2013	9	3	1	8.6	5.1	1.68627451	3	295.7	123.34	0.417111938	108.3	14.2	0.131117267	20.82394366	NA	NA	NA	NA	NA	NA	NA	NA	NA	NA	NA	NA	NA	NA	NA	NA	NA	NA	NA	NA
EU2x	CZ04	49.2381	15.6708	474	2011	CZ04-7	CZ04-7B	3	04.11.2013	13.11.2013	9	3	1	19.6	20.4	0.960784314	9	260.2	132.38	0.50876249	107.7	18.2	0.168987929	14.2967033	17.06.2014	225	44.2	44.5	42.8	43.83333333	5	15	84	3.5	8.95	7.386	40.723	5.513539128	8.847	0.462	1.705	0.462	19.14935065	0.270967742
EU2x	CZ04	49.2381	15.6708	474	2011	CZ04-10	CZ04-10B	3	04.11.2013	15.11.2013	11	2	0.666666667	39.2	27.8	1.410071942	11	352.5	162.41	0.460737589	156.2	21.5	0.137644046	16.39534884	30.05.2014	207	51.8	45.5	37.2	44.83333333	13	41	91	4.3	40.5	5.692	27.755	4.876141954	6.385	0.628	1.378	0.772	10.16719745	0.560232221
EU2x	CZ04	49.2381	15.6708	474	2011	CZ04-17	CZ04-17B	3	04.11.2013	13.11.2013	9	3	1	42.2	25.8	1.635658915	13	227.1	126.73	0.558036107	85.8	14.1	0.164335664	16.10638298	10.06.2014	218	48.5	58.2	53.8	53.5	20	30	47	3.6	30.44	2.982	14.627	4.90509725	4.93	0.564	1.039	0.59	8.741134752	0.567853705
EU2x	CZ04	49.2381	15.6708	474	2011	CZ04-19	CZ04-19B	3	04.11.2013	13.11.2013	9	3	1	36.1	27.1	1.332103321	8	303.9	127.83	0.420631787	123.8	22.9	0.184975767	13.27074236	23.05.2014	200	60.6	54.8	56.6	57.33333333	8	19	56	3.8	13.3	4.753	24.103	5.071112981	6.201	0.579	1.353	0.622	10.70984456	0.459719143
EU2x	CZ22	50.3513	15.7563	265	2013	CZ22-1	CZ22-1A	3	05.11.2013	15.11.2013	10	3	1	27.2	22.1	1.230769231	12	222.1	103.92	0.467897344	80.5	12.3	0.152795031	18.05691057	19.05.2014	195	46.3	44.5	47.5	46.1	10	16	79	3.5	16.54	1.492	9.457	6.33847185	3.077	0.359	0.744	0.48	8.571030641	0.64516129
EU2x	CZ22	50.3513	15.7563	265	2013	CZ22-5	CZ22-5A	3	05.11.2013	15.11.2013	10	3	1	33	29.3	1.126279863	11	301.6	159.19	0.527818302	126.1	19	0.150674068	15.87368421	23.05.2014	199	51.8	47.5	38.9	46.06666667	9	21	79	4.9	20.99	4.843	32.049	6.617592401	5.612	0.467	2.023	0.498	12.01713062	0.246169056
EU2x	CZ22	50.3513	15.7563	265	2013	CZ22-7	CZ22-7A	3	05.11.2013	13.11.2013	8	3	1	47.7	36.7	1.29972752	13	125.1	86.18	0.688888889	42	6.9	0.164285714	18.13043478	21.05.2014	197	45.9	49.1	NA	47.5	11	15	65	3.9	13.31	3.064	16.811	5.486618799	4.973	0.402	1.395	0.614	12.37064677	0.440143369
EU2x	CZ22	50.3513	15.7563	265	2013	CZ22-9	CZ22-9A	3	05.11.2013	13.11.2013	8	3	1	32.5	25.3	1.28458498	19	348.5	160.7	0.461119082	118.5	17.1	0.144303797	20.38011696	12.05.2014	188	52.9	49.2	NA	51.05	10	20	63	3.7	23.53	3.113	21.055	6.763572117	4.899	0.436	1.436	0.592	11.23623853	0.412256267
EU2x	CZ22	50.3513	15.7563	265	2013	CZ22-12	CZ22-12A	3	05.11.2013	15.11.2013	10	3	1	NA	NA	NA	17	164.7	105.56	0.64092289	62.8	8.6	0.136942675	19.15116279	26.05.2014	202	48.5	47.9	48.2	48.2	9	16	63	3.6	21.12	4.65	27.52	5.91827957	7.047	0.325	1.525	0.598	21.68307692	0.392131148
EU2x	CZ22	50.3513	15.7563	265	2013	CZ22-1	CZ22-1B	3	05.11.2013	13.11.2013	8	3	1	36.8	24.1	1.526970954	10	136.8	88.59	0.647587719	39.8	7.3	0.183417085	18.73972603	NA	NA	NA	NA	NA	NA	9	19	79	3.9	9.25	2.957	18.029	6.097057829	4.785	0.464	1.386	0.633	10.3125	0.456709957
EU2x	CZ22	50.3513	15.7563	265	2013	CZ22-5	CZ22-5B	3	05.11.2013	13.11.2013	8	3	1	39.3	21.6	1.819444444	18	196.6	107.19	0.545218718	59.7	9.4	0.157453936	20.91489362	23.05.2014	199	48.2	51.9	40.9	47	9	20	68	4.9	25.94	2.815	19.201	6.820959147	5.087	0.321	1.339	0.511	15.84735202	0.381628081
EU2x	CZ22	50.3513	15.7563	265	2013	CZ22-7	CZ22-7B	3	05.11.2013	13.11.2013	8	3	1	36.5	25.8	1.414728682	10	358.2	172.22	0.480792853	114.7	18.2	0.158674804	19.68131868	19.05.2014	195	40	51.8	48.6	46.8	7	22	72	5	23.84	6.31	32.476	5.146751189	7.048	0.53	2.103	0.889	13.29811321	0.422729434
EU2x	CZ22	50.3513	15.7563	265	2013	CZ22-9	CZ22-9B	3	05.11.2013	13.11.2013	8	2	0.666666667	36.4	26.1	1.394636015	12	350.8	183.8	0.523945268	110.8	14.4	0.129963899	24.36111111	12.05.2014	188	54	53.6	52.2	53.26666667	10	18	64	8.2	21.75	1.417	11.18	7.889908257	2.769	0.359	1.069	0.462	7.713091922	0.432179607
EU2x	CZ22	50.3513	15.7563	265	2013	CZ22-12	CZ22-12B	3	05.11.2013	11.11.2013	6	3	1	35.5	24.7	1.437246964	11	262.1	117.69	0.449027089	93.5	13.8	0.147593583	18.99275362	23.05.2014	199	68.8	45.5	56.9	57.06666667	4	15	87	7.7	27.92	3.176	16.205	5.102329975	4.564	0.513	1.062	0.538	8.89668616	0.506591337
EU2x	CZ28	48.9174	15.3221	468	2013	CZ28-1	CZ28-1A	3	05.11.2013	11.11.2013	6	3	1	37.6	25.4	1.480314961	13	169	93.72	0.554556213	66.6	13	0.195195195	13	02.06.2014	209	44.2	45.8	46.8	45.6	12	14	59	3.5	14.65	2.124	19.44	9.152542373	4.256	0.308	1.496	0.462	13.81818182	0.308823529
EU2x	CZ28	48.9174	15.3221	468	2013	CZ28-7	CZ28-7A	3	05.11.2013	13.11.2013	8	3	1	37.3	27.9	1.336917563	14	302.1	126.61	0.419099636	137.3	20.9	0.152221413	14.45454545	02.06.2014	209	48.1	46.8	51.7	48.86666667	7	15	71	4.2	18.16	6.657	34.053	5.115367283	7.37	0.539	1.787	0.693	13.67346939	0.387800783
EU2x	CZ28	48.9174	15.3221	468	2013	CZ28-8	CZ28-8A	3	05.11.2013	15.11.2013	10	3	1	32.3	25.1	1.28685259	17	184	102	0.554347826	63.8	9.5	0.148902821	19.36842105	05.06.2014	212	52.2	48.6	53.8	51.53333333	9	9	66	4.3	15.25	2.495	17.301	6.934268537	4.222	0.412	1.282	0.581	10.24757282	0.453198128
EU2x	CZ28	48.9174	15.3221	468	2013	CZ28-5	CZ28-5A	3	05.11.2013	18.11.2013	13	1	0.333333333	38.4	23.9	1.606694561	9	181.3	104.12	0.574296746	68.1	10.6	0.155653451	17.10377358	12.06.2014	219	57.8	56	60.7	58.16666667	5	10	86	4.4	15.66	5.93	29.17	4.919055649	7.976	0.38	1.381	0.634	20.98947368	0.459087618
EU2x	CZ28	48.9174	15.3221	468	2013	CZ28-20	CZ28-20A	3	05.11.2013	18.11.2013	13	1	0.333333333	21.8	18.2	1.197802198	9	NA	NA	NA	100.1	18.6	0.185814186	NA	20.06.2014	227	58.7	52.6	NA	55.65	5	5	85	3.4	8.58	3.731	23.293	6.243098365	5.692	0.397	1.282	0.462	14.33753149	0.360374415
EU2x	CZ28	48.9174	15.3221	468	2013	CZ28-1	CZ28-1B	3	05.11.2013	13.11.2013	8	2	0.666666667	24.7	23.6	1.046610169	10	225	106.66	0.474044444	105.6	16.7	0.158143939	13.47305389	28.05.2014	204	44	45.2	NA	44.6	9	20	76	3.7	12.51	NA	NA	NA	NA	NA	NA	NA	NA	NA
EU2x	CZ28	48.9174	15.3221	468	2013	CZ28-7	CZ28-7B	3	05.11.2013	13.11.2013	8	3	1	22.7	17.6	1.289772727	15	192.7	86.47	0.448728594	77.4	11.5	0.148578811	16.75652174	02.06.2014	209	45.9	41.5	38.4	41.93333333	15	37	61	4.6	33.98	4.347	19.379	4.458017023	5.231	0.513	1.095	0.701	10.19688109	0.640182648
EU2x	CZ28	48.9174	15.3221	468	2013	CZ28-8	CZ28-8B	3	05.11.2013	13.11.2013	8	3	1	39.8	30.1	1.322259136	10	193.4	111.51	0.576577042	71.4	10.8	0.151260504	17.90740741	23.05.2014	199	58.6	48.7	39.1	48.8	11	25	75	4.6	19.56	2.689	23.075	8.581256973	4.745	0.329	1.538	0.53	14.4224924	0.344603381
EU2x	CZ28	48.9174	15.3221	468	2013	CZ28-5	CZ28-5B	4	05.11.2013	13.11.2013	8	3	0.75	24.7	17.9	1.379888268	8	259.7	103.05	0.396804005	106.7	14.1	0.132146204	18.41843972	NA	NA	NA	NA	NA	NA	NA	NA	NA	NA	NA	NA	NA	NA	NA	NA	NA	NA	NA	NA
EU2x	CZ28	48.9174	15.3221	468	2013	CZ28-20	CZ28-20B	3	05.11.2013	13.11.2013	8	3	1	25.9	20.9	1.23923445	9	239.6	126.65	0.528589316	109	18.7	0.171559633	12.81283422	02.06.2014	209	64.5	63.8	59.2	62.5	7	13	69	4.7	11.27	3.476	20.4	5.86881473	5.222	0.508	1.781	0.702	10.27952756	0.394160584
EU2x	CZ30	48.7266	14.9107	511	2013	CZ30-1	CZ30-1A	3	06.11.2013	18.11.2013	12	3	1	34.9	24.4	1.430327869	11	178.5	101.99	0.571372549	73.3	11.6	0.158253752	15.38793103	26.05.2014	201	42.9	51.1	51.5	48.5	5	13	59	4.9	16.19	2.277	16.403	7.203776899	3.881	0.395	1.755	0.473	9.825316456	0.26951567
EU2x	CZ30	48.7266	14.9107	511	2013	CZ30-5	CZ30-5A	3	06.11.2013	13.11.2013	7	4	1	37.4	28.5	1.312280702	12	110.3	76.11	0.690027199	32.9	5	0.151975684	22.06	02.06.2014	208	39.1	48.2	52	46.43333333	4	13	70	4.7	18.32	5.584	29.069	5.205766476	6.317	0.531	1.386	0.48	11.89642185	0.346320346
EU2x	CZ30	48.7266	14.9107	511	2013	CZ30-11	CZ30-11A	3	06.11.2013	15.11.2013	9	3	1	29.4	20.1	1.462686567	10	351.4	151.87	0.432185544	162.5	24.3	0.149538462	14.46090535	26.05.2014	201	63.2	43.1	37.5	47.93333333	8	13	75	3.6	13.24	2.527	17.369	6.87336763	4.352	0.302	1.117	0.483	14.41059603	0.432408236
EU2x	CZ30	48.7266	14.9107	511	2013	CZ30-14	CZ30-14A	3	06.11.2013	13.11.2013	7	3	1	35.5	24.5	1.448979592	13	203.3	123.09	0.605459911	80.2	12.3	0.153366584	16.52845528	28.05.2014	203	60.8	65.9	64.2	63.63333333	8	11	64	3.7	17.54	5.02	25.479	5.075498008	6.927	0.564	1.189	0.566	12.28191489	0.476030278
EU2x	CZ30	48.7266	14.9107	511	2013	CZ30-19	CZ30-19A	3	06.11.2013	13.11.2013	7	3	1	35.9	25.3	1.418972332	13	309.3	101.89	0.329421274	116.1	22.5	0.19379845	13.74666667	10.06.2014	216	57.3	51	39.2	49.16666667	5	11	73	4.1	9.79	6.362	31.055	4.881326627	8.967	0.568	1.675	0.599	15.78697183	0.35761194
EU2x	CZ30	48.7266	14.9107	511	2013	CZ30-1	CZ30-1B	3	06.11.2013	15.11.2013	9	1	0.333333333	29.2	20	1.46	14	251.8	163.8	0.650516283	90.2	10.5	0.116407982	23.98095238	26.05.2014	201	60.7	36.7	64.8	54.06666667	6	19	92	4.4	16.99	2.893	17.202	5.946076737	3.728	0.481	1.572	0.533	7.750519751	0.339058524
EU2x	CZ30	48.7266	14.9107	511	2013	CZ30-5	CZ30-5B	3	06.11.2013	15.11.2013	9	3	1	36	25.7	1.40077821	16	241.2	138.39	0.573756219	94.2	15.2	0.161358811	15.86842105	05.06.2014	211	58.7	42.8	50	50.5	7	26	69	4.4	19.9	10.702	22.411	2.094094562	6.948	1.336	1.419	0.911	5.200598802	0.642001409
EU2x	CZ30	48.7266	14.9107	511	2013	CZ30-11	CZ30-11B	3	06.11.2013	15.11.2013	9	3	1	36.2	26.2	1.381679389	9	179.9	118.68	0.659699833	74.6	10.5	0.14075067	17.13333333	30.05.2014	205	54.8	54.4	45.9	51.7	9	15	77	5.1	17.19	5.041	26.093	5.176155525	5.753	0.541	2.495	0.805	10.63401109	0.322645291
EU2x	CZ30	48.7266	14.9107	511	2013	CZ30-14	CZ30-14B	3	06.11.2013	15.11.2013	9	3	1	28.3	23.7	1.194092827	12	185.4	125.86	0.678856526	64.4	11.2	0.173913043	16.55357143	23.05.2014	198	62.1	61	42.6	55.23333333	5	11	66	4.6	9.93	2.625	17.35	6.60952381	4.27	0.385	1.607	0.564	11.09090909	0.35096453
EU2x	CZ30	48.7266	14.9107	511	2013	CZ30-19	CZ30-19B	3	06.11.2013	15.11.2013	9	3	1	28.6	24.9	1.148594378	15	270.4	132.92	0.491568047	104	15.1	0.145192308	17.90728477	05.06.2014	211	53.6	50.2	49.1	50.96666667	8	19	60	4.4	28.97	3.675	16.283	4.430748299	4.798	0.604	1.354	0.746	7.943708609	0.550960118
EU2x	DE8	48.2253	8.772	643	2011	DE8-11	DE8-11A	3	04.11.2013	18.11.2013	14	1	0.333333333	44.5	30.1	1.478405316	10	NA	NA	NA	84.7	12.9	NA	NA	23.06.2014	231	49.2	57.4	54	53.53333333	15	65	87	4.2	44.52	3.629	24.124	6.647561312	6.198	0.321	1.334	0.321	19.30841121	0.240629685
EU2x	DE8	48.2253	8.772	643	2011	DE8-15	DE8-15A	3	04.11.2013	15.11.2013	11	2	0.666666667	33.4	25.2	1.325396825	8	597.5	145.68	0.2438159	297.2	36.3	0.122139973	16.4600551	18.06.2014	226	63.9	54.4	52.7	57	7	66	90	6.7	68.14	5.352	28.281	5.284192825	5.469	0.737	2.242	0.923	7.420624152	0.411685995
EU2x	DE8	48.2253	8.772	643	2011	DE8-19	DE8-19A	3	04.11.2013	0	NA	0	0	37.3	22.7	1.643171806	8	412.9	152.15	0.36849116	168.9	25	0.148016578	16.516	24.06.2014	232	48.8	58.2	49.9	52.3	10	41	116	6.8	40.28	9.528	38.882	4.080814442	10.154	0.667	2.001	0.769	15.22338831	0.384307846
EU2x	DE8	48.2253	8.772	643	2011	DE8-3	DE8-3A	3	04.11.2013	15.11.2013	11	2	0.666666667	37.5	31.9	1.175548589	9	188.4	131.87	0.699946921	NA	NA	NA	NA	20.06.2014	228	47	43.9	45.7	45.53333333	14	43	113	5.9	50.44	8.279	37.582	4.53943713	10.177	0.49	1.6	0.443	20.76938776	0.276875
EU2x	DE8	48.2253	8.772	643	2011	DE8-7	DE8-7A	3	04.11.2013	04.12.2013	30	2	0.666666667	23.7	18.9	1.253968254	7	228.3	144.63	0.633508541	87.4	13.9	0.159038902	16.42446043	12.06.2014	220	43.8	49.1	37.2	43.36666667	16	58	94	4.8	33.87	11.212	53.812	4.799500535	10.828	0.385	1.396	0.566	28.12467532	0.405444126
EU2x	DE8	48.2253	8.772	643	2011	DE8-11	DE8-11B	3	04.11.2013	0	NA	0	0	34.2	23.3	1.467811159	8	309.8	165.04	0.532730794	116	17	0.146551724	18.22352941	20.06.2014	228	50.4	46.9	46	47.76666667	13	80	93	5	45.64	4.639	24.43	5.266221168	5.627	0.599	1.597	0.48	9.393989983	0.300563557
EU2x	DE8	48.2253	8.772	643	2011	DE8-15	DE8-15B	3	04.11.2013	18.11.2013	14	2	0.666666667	38.1	24	1.5875	8	249.3	139.61	0.560008022	85.9	13.4	0.155995343	18.60447761	24.06.2014	232	47	44.1	46.8	45.96666667	11	52	103	4.4	41.68	3.889	22.204	5.709436873	6.069	0.504	1.387	0.568	12.04166667	0.409516943
EU2x	DE8	48.2253	8.772	643	2011	DE8-19	DE8-19B	3	04.11.2013	04.12.2013	30	1	0.333333333	19.2	16.1	1.192546584	6	213.2	125.57	0.588977486	71.1	11	0.154711674	19.38181818	14.06.2014	222	44.6	48.3	44	45.63333333	9	54	99	NA	39.44	5.449	37.472	6.876858139	8.299	0.412	1.369	0.469	20.14320388	0.342585829
EU2x	DE8	48.2253	8.772	643	2011	DE8-3	DE8-3B	3	04.11.2013	0	NA	0	0	35.6	27.7	1.285198556	9	344.9	171.34	0.496781676	140.8	17.9	0.127130682	19.26815642	09.07.2014	247	50.2	48.5	42.6	47.1	7	45	109	6.6	36.57	7.272	38.118	5.241749175	9.309	0.365	1.744	0.684	25.50410959	0.392201835
EU2x	DE8	48.2253	8.772	643	2011	DE8-7	DE8-7B	3	04.11.2013	0	NA	0	0	33	23.1	1.428571429	7	368.3	190.81	0.518083084	143.8	17.6	0.122392211	20.92613636	17.06.2014	225	51.8	49.4	49.6	50.26666667	14	74	98	5.6	48.48	7.113	42.595	5.988331225	8.642	0.513	2.306	0.631	16.8460039	0.273633998
EU2x	DE9	49.0406	11.8897	460	2012	DE9-6	DE9-6A	3	06.11.2013	15.11.2013	9	3	1	33.6	21.5	1.562790698	17	176.2	94.38	0.535641317	73.4	12.8	0.174386921	13.765625	28.05.2014	203	NA	NA	NA	NA	9	37	64	4.5	15.31	3.858	22.917	5.940124417	5.02	0.486	1.591	0.583	10.32921811	0.366436204
EU2x	DE9	49.0406	11.8897	460	2012	DE9-12	DE9-12A	3	06.11.2013	13.11.2013	7	3	1	34.7	23.4	1.482905983	13	222.3	130.59	0.587449393	111.5	17.2	0.15426009	12.9244186	21.05.2014	196	NA	NA	NA	NA	8	14	75	4	12.1	NA	NA	NA	NA	NA	NA	NA	NA	NA
EU2x	DE9	49.0406	11.8897	460	2012	DE9-13	DE9-13A	3	06.11.2013	13.11.2013	7	3	1	34.3	26.2	1.309160305	19	240.2	136.77	0.5694005	82.1	13.6	0.165651644	17.66176471	26.05.2014	201	50.1	47.2	43.6	46.96666667	14	20	70	3.2	13.06	5.919	37.547	6.343470181	8.069	0.479	1.83	0.655	16.84551148	0.357923497
EU2x	DE9	49.0406	11.8897	460	2012	DE9-18	DE9-18A	3	06.11.2013	0	NA	0	0	27.1	24.4	1.110655738	15	149	81	0.543624161	66.8	11.7	0.175149701	12.73504274	30.05.2014	205	47.6	53.7	39.8	47.03333333	15	27	65	3.5	15.6	1.741	11.541	6.62894888	3.551	0.387	0.949	0.372	9.175710594	0.39199157
EU2x	DE9	49.0406	11.8897	460	2012	DE9-7	DE9-7A	3	06.11.2013	13.11.2013	7	1	0.333333333	30.3	17.6	1.721590909	17	242.7	107.98	0.444911413	93	14.1	0.151612903	17.21276596	02.06.2014	208	50.5	52.6	50.4	51.16666667	17	29	66	4.2	22.87	2.865	17.854	6.231762653	4.389	0.426	1.347	0.53	10.3028169	0.393466964
EU2x	DE9	49.0406	11.8897	460	2012	DE9-6	DE9-6B	3	06.11.2013	13.11.2013	7	3	1	30.7	22.4	1.370535714	11	300.6	166.75	0.554723886	105.8	13.1	0.123818526	22.94656489	28.05.2014	203	43.1	46.1	48.2	45.8	18	45	67	5.5	29.47	5.871	30.806	5.247146994	6.671	0.65	1.946	0.514	10.26307692	0.264131552
EU2x	DE9	49.0406	11.8897	460	2012	DE9-12	DE9-12B	3	06.11.2013	15.11.2013	9	3	1	36.7	22.9	1.602620087	12	197.1	130.32	0.661187215	93.9	13.1	0.139510117	15.04580153	23.05.2014	198	60.1	57.3	56	57.8	16	33	74	4.6	19.85	4.252	30.108	7.080903104	7.076	0.378	1.362	0.481	18.71957672	0.353157122
EU2x	DE9	49.0406	11.8897	460	2012	DE9-13	DE9-13B	3	06.11.2013	13.11.2013	7	3	1	33.9	22.5	1.506666667	12	394.4	164.66	0.417494929	153.5	18.8	0.12247557	20.9787234	17.06.2014	223	45.7	46	NA	45.85	6	18	68	4.9	16.13	6.917	27.786	4.017059419	7.923	0.618	1.393	0.599	12.82038835	0.430007179
EU2x	DE9	49.0406	11.8897	460	2012	DE9-18	DE9-18B	3	06.11.2013	0	NA	0	0	28.2	20	1.41	11	188.9	98.89	0.5235045	87.5	13.7	0.156571429	13.78832117	28.05.2014	203	52.7	44.7	54.2	50.53333333	10	28	75	4.9	16.79	4.182	27.552	6.588235294	5.524	0.496	1.896	0.718	11.13709677	0.378691983
EU2x	DE9	49.0406	11.8897	460	2012	DE9-7	DE9-7B	3	06.11.2013	13.11.2013	7	2	0.666666667	31.5	22.1	1.425339367	11	162.4	111.25	0.685036946	53.5	10	0.186915888	16.24	20.05.2014	195	37.5	44.8	45.3	42.53333333	12	31	77	3.4	13.89	2.972	18.174	6.115074024	5.219	0.446	1.131	0.445	11.70179372	0.393457118
EU2x	ES14	42.3636	1.2986	1326	2012	ES14-12	ES14-12A	3	06.11.2013	15.11.2013	9	3	1	32.6	20.1	1.621890547	8	337.6	139.74	0.413921801	131.8	18.7	0.141881639	18.05347594	02.06.2014	208	52.6	55.1	64.3	57.33333333	7	26	84	4.8	34	8.056	27.936	3.467725919	6.708	0.778	2.195	0.783	8.622107969	0.356719818
EU2x	ES14	42.3636	1.2986	1326	2012	ES14-8	ES14-8A	4	06.11.2013	18.11.2013	12	2	0.5	27.3	19	1.436842105	8	263.5	97.36	0.369487666	116.6	16	0.137221269	16.46875	10.06.2014	216	48.8	47.3	49.3	48.46666667	10	10	87	4.9	17.83	3.708	25.351	6.836839266	5.176	0.369	1.276	0.47	14.02710027	0.368338558
EU2x	ES14	42.3636	1.2986	1326	2012	ES14-11	ES14-11A	3	06.11.2013	15.11.2013	9	3	1	27.5	16.9	1.627218935	9	191.7	112.1	0.584767866	83.7	12.7	0.151732378	15.09448819	10.06.2014	216	48	42.7	51.7	47.46666667	4	4	61	4.5	12.92	2.937	20.658	7.033707865	5.062	0.394	1.611	0.513	12.84771574	0.318435754
EU2x	ES14	42.3636	1.2986	1326	2012	ES14-9	ES14-9A	3	06.11.2013	15.11.2013	9	2	0.666666667	41	27.6	1.485507246	9	457.7	143.89	0.314376229	246	35.3	0.143495935	12.96600567	12.06.2014	218	41.5	49.7	47.4	46.2	10	16	88	5.8	26.7	6.955	31.966	4.596117901	7.961	0.467	1.704	0.585	17.04710921	0.343309859
EU2x	ES14	42.3636	1.2986	1326	2012	ES14-13	ES14-13A	4	06.11.2013	15.11.2013	9	2	0.5	25.1	16	1.56875	9	217	144.92	0.667834101	107.2	13.6	0.126865672	15.95588235	02.06.2014	208	50.5	41.8	42.2	44.83333333	9	22	77	4.4	13.62	3.676	20.504	5.577801959	6.18	0.47	1.163	0.445	13.14893617	0.382631126
EU2x	ES14	42.3636	1.2986	1326	2012	ES14-12	ES14-12B	3	06.11.2013	15.11.2013	9	3	1	35	20.2	1.732673267	11	387.8	114.97	0.296467251	141.4	36.3	0.256718529	10.68319559	30.05.2014	205	43.7	40.4	40.4	41.5	9	38	90	5.6	41.41	7.03	36.685	5.218349929	7.381	0.444	2.173	0.636	16.62387387	0.292682927
EU2x	ES14	42.3636	1.2986	1326	2012	ES14-8	ES14-8B	4	06.11.2013	18.11.2013	12	1	0.25	30.6	25.4	1.204724409	10	216.6	109.74	0.506648199	125.8	15.6	0.124006359	13.88461538	02.06.2014	208	44.5	44.3	43.8	44.2	17	35	79	5.8	35.75	6.557	39.303	5.994052158	8.295	0.359	1.538	0.615	23.10584958	0.399869961
EU2x	ES14	42.3636	1.2986	1326	2012	ES14-11	ES14-11B	3	06.11.2013	13.11.2013	7	3	1	21.6	17.8	1.213483146	9	300.6	159.09	0.529241517	147.3	18.8	0.127630686	15.9893617	12.06.2014	218	51	47.2	57	51.73333333	6	10	67	5.5	19.32	3.394	18.479	5.444608132	5.137	0.427	1.145	0.393	12.03044496	0.343231441
EU2x	ES14	42.3636	1.2986	1326	2012	ES14-9	ES14-9B	3	06.11.2013	13.11.2013	7	2	0.666666667	22.5	16.1	1.397515528	9	523.3	162.19	0.309936939	281.8	41.7	0.147977289	12.54916067	10.06.2014	216	44.3	56	49.3	49.86666667	8	26	110	6.4	38.19	9.528	45.829	4.809928631	11.884	0.487	1.986	1.062	24.40246407	0.534743202
EU2x	ES14	42.3636	1.2986	1326	2012	ES14-13	ES14-13B	3	06.11.2013	15.11.2013	9	2	0.666666667	26.5	17.9	1.480446927	9	436.4	187.85	0.430453712	200.9	23.3	0.115978099	18.72961373	30.05.2014	205	52.1	52.3	52.8	52.4	11	28	80	4.9	37.94	4.284	23.643	5.518907563	6.287	0.515	1.103	0.513	12.20776699	0.465095195
EU2x	FR17	43.9667	3.1185	782	2012	FR17-11	FR17-11A	5	06.11.2013	15.11.2013	9	4	0.8	38.7	28.3	1.367491166	10	265.5	100.68	0.37920904	65.3	11.3	0.173047473	23.49557522	19.05.2014	194	49.6	49.8	53.1	50.83333333	9	15	66	4.5	13.26	4.539	30.378	6.692663582	6.242	0.373	1.974	0.592	16.73458445	0.299898683
EU2x	FR17	43.9667	3.1185	782	2012	FR17-15	FR17-15A	3	06.11.2013	15.11.2013	9	3	1	34.7	26.6	1.304511278	10	354.4	197.6	0.557562077	158	22.4	0.141772152	15.82142857	30.05.2014	205	74.6	53.9	71.6	66.7	10	23	42	5	25.02	3.48	23.532	6.762068966	4.931	0.396	1.864	0.684	12.4520202	0.36695279
EU2x	FR17	43.9667	3.1185	782	2012	FR17-19	FR17-19A	3	06.11.2013	15.11.2013	9	2	0.666666667	33.9	24.8	1.366935484	12	212.8	135.06	0.634680451	80	11.5	0.14375	18.50434783	28.05.2014	203	48.6	51.1	53.1	50.93333333	13	33	75	5.8	18.08	4.902	33.667	6.868013056	6.653	0.376	2.633	0.462	17.69414894	0.175465249
EU2x	FR17	43.9667	3.1185	782	2012	FR17-5	FR17-5A	3	06.11.2013	15.11.2013	9	2	0.666666667	26.9	20.4	1.318627451	12	191.1	115.68	0.60533752	77.6	13.4	0.172680412	14.26119403	16.05.2014	191	43.8	38.1	37.9	39.93333333	10	10	69	4.4	10.3	2.325	16.31	7.015053763	3.781	0.564	1.37	0.519	6.703900709	0.378832117
EU2x	FR17	43.9667	3.1185	782	2012	FR17-7	FR17-7A	3	06.11.2013	15.11.2013	9	3	1	29	18.7	1.550802139	12	249	114	0.457831325	127	18.6	0.146456693	13.38709677	05.06.2014	211	48.2	41.9	36	42.03333333	7	16	71	3.8	12.35	3.31	22.789	6.88489426	4.704	0.376	1.758	0.53	12.5106383	0.301478953
EU2x	FR17	43.9667	3.1185	782	2012	FR17-11	FR17-11B	5	06.11.2013	13.11.2013	7	4	0.8	30	24.6	1.219512195	13	364.7	159.83	0.438250617	136.9	23	0.168005844	15.85652174	30.05.2014	205	51.1	53	44.7	49.6	9	25	76	5.4	26.73	6.046	25.71	4.25239828	7.011	0.566	1.998	0.565	12.3869258	0.282782783
EU2x	FR17	43.9667	3.1185	782	2012	FR17-15	FR17-15B	3	06.11.2013	13.11.2013	7	3	1	28.2	21.4	1.317757009	10	335.3	139.53	0.416134805	121.8	16.6	0.136288998	20.19879518	27.05.2014	202	49.4	47.2	45.3	47.3	11	41	78	5.6	31.19	3.932	22.586	5.74415056	4.587	0.488	2.026	0.59	9.399590164	0.291214215
EU2x	FR17	43.9667	3.1185	782	2012	FR17-19	FR17-19B	5	06.11.2013	15.11.2013	9	2	0.4	23.5	22	1.068181818	10	221.2	122.79	0.555108499	94.3	12.8	0.13573701	17.28125	23.05.2014	198	52.4	52.7	47.8	50.96666667	8	30	73	4.3	15.72	3.327	20.85	6.266907124	5.143	0.424	1.031	0.513	12.12971698	0.49757517
EU2x	FR17	43.9667	3.1185	782	2012	FR17-5	FR17-5B	5	06.11.2013	15.11.2013	9	2	0.4	33.4	20.1	1.661691542	12	416.7	203.1	0.487401008	152	20.9	0.1375	19.93779904	26.05.2014	201	48.5	49.7	47.6	48.6	12	30	67	5.2	31.1	2.453	16.081	6.555646148	4.369	0.428	1.385	0.376	10.20794393	0.271480144
EU2x	FR17	43.9667	3.1185	782	2012	FR17-7	FR17-7B	3	06.11.2013	13.11.2013	7	3	1	26.5	23.6	1.122881356	9	364.8	146.19	0.400740132	216.8	31.4	0.144833948	11.61783439	05.06.2014	211	53.1	48.8	54	51.96666667	8	26	75	4.6	30.02	3.997	25.242	6.315236427	4.77	0.376	1.614	0.581	12.68617021	0.359975217
EU2x	FR32	44.0671	3.2002	483	2013	FR32-5	FR32-5A	3	04.11.2013	13.11.2013	9	3	1	34.1	24.32	1.402138158	15	244.1	110.44	0.452437526	108.4	15	0.138376384	16.27333333	26.05.2014	203	NA	NA	NA	NA	12	38	NA	4.2	25.19	2.192	18.728	8.54379562	3.642	0.464	1.552	0.427	7.849137931	0.275128866
EU2x	FR32	44.0671	3.2002	483	2013	FR32-10	FR32-10A	3	04.11.2013	13.11.2013	9	3	1	28.9	22.1	1.307692308	14	273.3	173.51	0.634870106	108.2	13.2	0.121996303	20.70454545	26.05.2014	203	38.1	47	50.6	45.23333333	14	49	57	3.4	20.66	4.194	27.422	6.538388174	6.191	0.447	1.864	0.515	13.85011186	0.276287554
EU2x	FR32	44.0671	3.2002	483	2013	FR32-12	FR32-12A	3	04.11.2013	13.11.2013	9	2	0.666666667	37.3	30.7	1.214983713	15	182.7	103.45	0.56622879	79.1	13.2	0.16687737	13.84090909	30.05.2014	207	46.9	44.5	48.2	46.53333333	9	29	71	5	17.5	3.87	23.685	6.120155039	4.889	0.52	2.034	0.635	9.401923077	0.312192724
EU2x	FR32	44.0671	3.2002	483	2013	FR32-14	FR32-14A	3	04.11.2013	13.11.2013	9	3	1	33.6	26.6	1.263157895	11	298	168.07	0.563993289	121.5	16.7	0.13744856	17.84431138	23.05.2014	200	48.7	47.8	46.9	47.8	11	23	66	4.2	15.67	3.298	21.175	6.420557914	5.632	0.547	1.841	0.581	10.29616088	0.315589354
EU2x	FR32	44.0671	3.2002	483	2013	FR32-17	FR32-17A	3	04.11.2013	11.11.2013	7	3	1	31.1	22.9	1.358078603	19	167.9	97.6	0.581298392	72.8	10.2	0.14010989	16.46078431	21.05.2014	198	52.3	50.2	55.2	52.56666667	13	56	78	5.5	31.33	5.508	34.002	6.173202614	6.45	0.394	2.5	0.515	16.37055838	0.206
EU2x	FR32	44.0671	3.2002	483	2013	FR32-5	FR32-5B	3	04.11.2013	18.11.2013	14	2	0.666666667	24.3	21.4	1.135514019	9	274.8	176.03	0.640574964	100.5	15.1	0.150248756	18.1986755	24.05.2014	201	56.9	54.6	57.5	56.33333333	15	40	74	5.6	32.26	3.855	28.366	7.358236057	5.502	0.41	1.946	0.513	13.4195122	0.263617677
EU2x	FR32	44.0671	3.2002	483	2013	FR32-10	FR32-10B	3	04.11.2013	13.11.2013	9	3	1	26.1	20.7	1.260869565	10	367.9	128.86	0.350258222	207.5	22.5	0.108433735	16.35111111	26.05.2014	203	46.9	49.5	52.3	49.56666667	18	42	77	5.5	33.54	3.993	29.719	7.442774856	5.58	0.424	2.964	0.635	13.16037736	0.214237517
EU2x	FR32	44.0671	3.2002	483	2013	FR32-12	FR32-12B	3	04.11.2013	13.11.2013	9	3	1	37.2	29.7	1.252525253	11	479	163.54	0.341419624	221.5	33.3	0.1503386	14.38438438	02.06.2014	210	50	44.9	41.9	45.6	13	64	75	5.3	38.28	7.494	30.377	4.053509474	6.973	0.704	2.226	0.644	9.904829545	0.289308176
EU2x	FR32	44.0671	3.2002	483	2013	FR32-14	FR32-14B	3	04.11.2013	15.11.2013	11	2	0.666666667	27.8	23.8	1.168067227	14	235.7	118.03	0.500763683	112.1	13.8	0.123104371	17.07971014	26.05.2014	203	47.6	47.1	51.2	48.63333333	12	38	71	4.4	31.91	2.964	21.536	7.26585695	4.243	0.394	1.971	0.547	10.76903553	0.277524099
EU2x	FR32	44.0671	3.2002	483	2013	FR32-17	FR32-17B	3	04.11.2013	13.11.2013	9	3	1	34.2	21.4	1.598130841	11	275.7	162.87	0.590750816	101.9	14.6	0.143277723	18.88356164	09.05.2014	186	49.7	50.7	54	51.46666667	17	56	76	5.1	41.04	4.19	30.619	7.307637232	6.595	0.376	1.678	0.734	17.53989362	0.437425507
EU2x	FR34	44.1301	3.4001	974	2013	FR34-2	FR34-2A	3	06.11.2013	18.11.2013	12	3	1	27.2	21.4	1.271028037	9	248.9	122.38	0.491683407	131.3	19.8	0.150799695	12.57070707	10.06.2014	216	51.5	51.6	48.9	50.66666667	7	11	63	3.7	16.38	2.8	17.702	6.322142857	4.526	0.448	1.642	0.603	10.10267857	0.367235079
EU2x	FR34	44.1301	3.4001	974	2013	FR34-3	FR34-3A	3	06.11.2013	18.11.2013	12	3	1	27.5	21.9	1.255707763	8	267.5	150.57	0.562878505	107.1	15.5	0.144724556	17.25806452	28.05.2014	203	47.1	49.4	42	46.16666667	9	20	75	3.9	20.01	4.833	24.781	5.127457066	5.632	0.604	1.842	0.734	9.324503311	0.398479913
EU2x	FR34	44.1301	3.4001	974	2013	FR34-5	FR34-5A	3	06.11.2013	18.11.2013	12	2	0.666666667	31.6	24.9	1.269076305	11	280.6	139.8	0.498218104	128.6	17	0.132192846	16.50588235	02.06.2014	208	45.8	45.8	39	43.53333333	8	32	80	4.6	24.38	5.468	36.259	6.631126554	7.721	0.309	1.643	0.437	24.98705502	0.265976872
EU2x	FR34	44.1301	3.4001	974	2013	FR34-16	FR34-16A	5	06.11.2013	13.11.2013	7	4	0.8	29.4	22.1	1.330316742	9	253.3	128.76	0.508330043	117.7	15.8	0.134239592	16.03164557	03.06.2014	209	43.7	52.3	51.7	49.23333333	11	24	80	5.5	19.76	7.038	36.189	5.141943734	6.768	0.642	2.22	0.757	10.54205607	0.340990991
EU2x	FR34	44.1301	3.4001	974	2013	FR34-20	FR34-20A	3	06.11.2013	13.11.2013	7	3	1	31	21.9	1.415525114	10	317.5	125.12	0.39407874	175	24.2	0.138285714	13.11983471	23.05.2014	198	51.5	62.9	47.9	54.1	17	47	88	3.5	34.11	2.91	18.517	6.363230241	4.779	0.462	1.461	0.476	10.34415584	0.325804244
EU2x	FR34	44.1301	3.4001	974	2013	FR34-2	FR34-2B	3	06.11.2013	18.11.2013	12	3	1	32.7	21.8	1.5	10	269.6	159.87	0.592989614	125.8	18.4	0.146263911	14.65217391	02.06.2014	208	NA	NA	NA	NA	10	24	78	4.7	20.94	NA	NA	NA	NA	NA	NA	NA	NA	NA
EU2x	FR34	44.1301	3.4001	974	2013	FR34-3	FR34-3B	3	06.11.2013	15.11.2013	9	2	0.666666667	31.9	23.7	1.345991561	8	388.4	171.28	0.440988671	173	26.9	0.155491329	14.43866171	05.06.2014	211	57.9	47.4	47.7	51	8	21	99	5.7	26.05	8.865	50.353	5.679977439	8.753	0.548	2.912	0.705	15.97262774	0.242101648
EU2x	FR34	44.1301	3.4001	974	2013	FR34-5	FR34-5B	3	06.11.2013	15.11.2013	9	3	1	27.4	20.6	1.330097087	8	468.8	238.84	0.50947099	177.5	22.9	0.129014085	20.47161572	30.05.2014	205	59.9	52.2	49	53.7	7	24	40	4	21.6	5.358	32.459	6.058044046	6.705	0.444	2.258	0.554	15.10135135	0.245349867
EU2x	FR34	44.1301	3.4001	974	2013	FR34-16	FR34-16B	3	06.11.2013	18.11.2013	12	3	1	26.6	28.2	0.943262411	10	304.1	166.18	0.546464979	119.8	17.7	0.147746244	17.18079096	05.06.2014	211	50.7	38.9	52.5	47.36666667	10	25	87	4.6	18.23	6.16	28.831	4.680357143	5.655	0.593	2.372	0.866	9.536256324	0.365092749
EU2x	FR34	44.1301	3.4001	974	2013	FR34-20	FR34-20B	5	06.11.2013	15.11.2013	9	4	0.8	38.3	25.1	1.525896414	10	333.6	202.09	0.605785372	132.1	16.1	0.121877366	20.72049689	30.05.2014	205	54.7	57.8	51.4	54.63333333	9	29	84	4.2	19.47	5.617	35.335	6.290724586	7.523	0.445	1.69	0.515	16.90561798	0.304733728
EU2x	FR38	44.2891	3.3329	848	2013	FR38-1	FR38-1A	3	07.11.2013	13.11.2013	6	3	1	32	24.8	1.290322581	9	222.1	141.35	0.636425034	101.8	15.4	0.151277014	14.42207792	23.05.2014	197	54.6	54.3	52.2	53.7	11	21	66	3.9	16.48	4.026	36.574	9.084451068	6.413	0.337	2.591	0.333	19.02967359	0.128521806
EU2x	FR38	44.2891	3.3329	848	2013	FR38-3	FR38-3A	3	07.11.2013	15.11.2013	8	6	1	39.3	27.6	1.423913043	19	367	234.18	0.638092643	178.9	21.4	0.119619899	17.14953271	19.05.2014	193	43	52.1	41.5	45.53333333	17	46	74	4.2	39.41	4.047	31.231	7.717074376	5.387	0.428	2.223	0.444	12.5864486	0.199730094
EU2x	FR38	44.2891	3.3329	848	2013	FR38-7	FR38-7A	4	07.11.2013	0	NA	0	0	33.8	20.4	1.656862745	13	208.8	126.3	0.604885057	NA	NA	NA	NA	30.05.2014	204	NA	NA	NA	NA	8	23	76	4.4	18.21	4.667	26.453	5.668095136	5.643	0.453	2.072	0.519	12.45695364	0.250482625
EU2x	FR38	44.2891	3.3329	848	2013	FR38-6	FR38-6A	4	07.11.2013	0	NA	0	0	33	22.1	1.49321267	12	NA	NA	NA	88.2	12	0.136054422	NA	23.05.2014	197	43.4	37.7	49.3	43.46666667	11	30	70	4.7	24.3	5.502	32.428	5.893856779	5.894	0.479	2.648	0.863	12.30480167	0.325906344
EU2x	FR38	44.2891	3.3329	848	2013	FR38-9	FR38-9A	4	07.11.2013	18.11.2013	11	1	0.25	38.2	27.1	1.409594096	13	310.7	183.43	0.590376569	151.2	19	0.125661376	16.35263158	12.05.2014	186	39.5	37.6	42.5	39.86666667	16	28	67	4.1	18.02	1.962	19.52	9.9490316	4.214	0.274	1.421	0.347	15.37956204	0.244194229
EU2x	FR38	44.2891	3.3329	848	2013	FR38-1	FR38-1B	3	07.11.2013	13.11.2013	6	3	1	18	15.4	1.168831169	10	285.4	112.21	0.393167484	134.8	20.5	0.152077151	13.92195122	02.06.2014	207	54.9	53.5	53.2	53.86666667	9	24	78	5.4	22.02	4.638	28.388	6.120741699	5.938	0.398	2.198	0.491	14.91959799	0.223384895
EU2x	FR38	44.2891	3.3329	848	2013	FR38-3	FR38-3B	3	07.11.2013	18.11.2013	11	2	0.666666667	31.6	23.5	1.344680851	9	383.5	180.79	0.471421121	174.2	24.9	0.14293915	15.40160643	26.05.2014	200	49.9	45.9	47.2	47.66666667	6	13	63	4.9	19.07	3.729	25.787	6.915258783	5.154	0.437	1.975	0.641	11.79405034	0.324556962
EU2x	FR38	44.2891	3.3329	848	2013	FR38-7	FR38-7B	4	07.11.2013	15.11.2013	8	3	0.75	18.8	16.8	1.119047619	8	296.3	175.06	0.590820115	128.7	15.6	0.121212121	18.99358974	05.06.2014	210	NA	NA	NA	NA	2	5	72	4.1	16.16	NA	NA	NA	NA	NA	NA	NA	NA	NA
EU2x	FR38	44.2891	3.3329	848	2013	FR38-6	FR38-6B	4	07.11.2013	02.12.2013	25	1	0.25	18.1	16.8	1.077380952	10	231.6	130.48	0.563385147	100.4	14.3	0.142430279	16.1958042	28.05.2014	202	38.3	43.2	NA	40.75	3	6	72	3.7	7.26	6.607	38.956	5.896170728	6.411	0.53	3.477	0.805	12.09622642	0.231521427
EU2x	FR38	44.2891	3.3329	848	2013	FR38-9	FR38-9B	4	07.11.2013	18.11.2013	11	2	0.5	25.3	17.6	1.4375	11	157.1	129.32	0.823169955	64.1	10.6	0.165366615	14.82075472	23.05.2014	197	53.4	49.2	51.1	51.23333333	9	22	58	3.1	11.36	7.39	40.699	5.507307172	10.103	0.359	1.906	0.357	28.14206128	0.187303253
EU2x	FR44	43.8404	3.14	632	2013	FR44-1	FR44-1A	3	07.11.2013	18.11.2013	11	3	1	23.5	19.9	1.180904523	10	445.9	182.05	0.408275398	228.5	32.3	0.141356674	13.80495356	02.06.2014	207	43.3	51.6	46	46.96666667	13	48	83	7.5	45.79	6.316	24.038	3.805889804	7.145	0.531	1.608	0.906	13.45574388	0.563432836
EU2x	FR44	43.8404	3.14	632	2013	FR44-16	FR44-16A	5	07.11.2013	18.11.2013	11	4	0.8	30.5	19	1.605263158	8	428	134	0.313084112	239.8	31.8	0.132610509	13.4591195	20.06.2014	225	42.9	43	43.1	43	7	32	80	4.7	24.2	8.164	36.999	4.531969623	8.669	0.643	2.154	0.795	13.48211509	0.36908078
EU2x	FR44	43.8404	3.14	632	2013	FR44-18	FR44-18A	5	07.11.2013	18.11.2013	11	4	0.8	28.5	17.6	1.619318182	8	244.4	130.84	0.535351882	112.2	15.2	0.135472371	16.07894737	17.06.2014	222	49.6	46.6	45	47.06666667	8	33	99	5.4	15.24	7.193	31.33	4.355623523	9.693	0.333	1.169	0.504	29.10810811	0.431137725
EU2x	FR44	43.8404	3.14	632	2013	FR44-9	FR44-9A	3	07.11.2013	15.11.2013	8	2	0.666666667	31.8	24.6	1.292682927	10	438.7	230.57	0.525575564	202.8	24.4	0.120315582	17.9795082	26.05.2014	200	38	39.9	35.4	37.76666667	20	83	73	3.6	45.39	3.516	25.068	7.129692833	4.54	0.413	1.615	0.41	10.99273608	0.253869969
EU2x	FR44	43.8404	3.14	632	2013	FR44-5	FR44-5A	3	07.11.2013	15.11.2013	8	3	1	28.7	23.1	1.242424242	10	355.6	213.35	0.599971879	168.1	20	0.1189768	17.78	03.06.2014	208	40.7	40.3	40.4	40.46666667	20	71	73	5.4	57	7.461	35.909	4.812893714	7.256	0.534	2.402	0.564	13.58801498	0.23480433
EU2x	FR44	43.8404	3.14	632	2013	FR44-1	FR44-1B	3	07.11.2013	18.11.2013	11	3	1	23.3	21.4	1.088785047	9	352.8	174.91	0.495776644	153.9	19.5	0.126705653	18.09230769	10.06.2014	215	42.6	43.9	43.9	43.46666667	12	54	99	5.8	47.32	7.179	29.785	4.148906533	8.02	0.463	1.625	0.719	17.32181425	0.442461538
EU2x	FR44	43.8404	3.14	632	2013	FR44-16	FR44-16B	3	07.11.2013	18.11.2013	11	3	1	31.2	24.5	1.273469388	8	280	111.86	0.3995	131.5	23.3	0.177186312	12.01716738	10.06.2014	215	47.4	41.7	41.3	43.46666667	8	18	67	5.6	23.22	7.278	32.112	4.412201154	7.66	0.547	2.205	0.94	14.00365631	0.426303855
EU2x	FR44	43.8404	3.14	632	2013	FR44-18	FR44-18B	5	07.11.2013	22.11.2013	15	4	0.8	24	20.2	1.188118812	9	270.3	137.4	0.508324084	113.6	16.5	0.145246479	16.38181818	12.06.2014	217	41.9	42.7	47.6	44.06666667	9	40	87	6.2	24.59	2.959	18.242	6.164920581	4.256	0.393	1.457	0.394	10.82951654	0.270418668
EU2x	FR44	43.8404	3.14	632	2013	FR44-9	FR44-9B	3	07.11.2013	15.11.2013	8	3	1	20.4	18.3	1.114754098	10	224.7	159.52	0.709924344	96.3	12.9	0.133956386	17.41860465	10.06.2014	215	43.2	37.5	41.7	40.8	16	72	74	4.2	32.61	3.884	27.409	7.056900103	5.593	0.385	1.705	0.385	14.52727273	0.225806452
EU2x	FR44	43.8404	3.14	632	2013	FR44-5	FR44-5B	3	07.11.2013	18.11.2013	11	3	1	28.8	20.3	1.418719212	10	417	207.91	0.498585132	172.8	22.7	0.131365741	18.37004405	10.06.2014	215	51.7	48	46.6	48.76666667	12	46	72	5.1	35.4	4.365	26.578	6.088888889	5.667	0.513	1.437	0.616	11.04678363	0.428670842
EU2x	FR46	43.8404	3.14	542	2013	FR46-1	FR46-1A	3	04.11.2013	13.11.2013	9	3	1	31.8	21.8	1.458715596	20	133.4	101.99	0.764542729	54.2	9	0.166051661	14.82222222	30.05.2014	207	43.4	42.1	38	41.16666667	8	16	83	4.8	13.74	4.021	27.164	6.755533449	4.825	0.547	1.754	0.453	8.820840951	0.258266819
EU2x	FR46	43.8404	3.14	542	2013	FR46-5	FR46-5A	3	04.11.2013	11.11.2013	7	3	1	33	21.4	1.542056075	11	155.6	88.3	0.56748072	69	10.6	0.153623188	14.67924528	26.05.2014	203	52.9	43.6	46.9	47.8	9	14	74	4	16.28	1.668	12.654	7.586330935	3.165	0.319	1.169	0.454	9.921630094	0.388366125
EU2x	FR46	43.9401	3.0089	542	2013	FR46-9	FR46-9A	3	04.11.2013	13.11.2013	9	3	1	30	18.9	1.587301587	8	356.8	147.34	0.41294843	181.4	25.7	0.141675854	13.88326848	10.06.2014	218	42.3	35.8	49.5	42.53333333	6	14	84	5	15.89	4.977	24.224	4.86718907	6.462	0.444	1.351	0.615	14.55405405	0.455218357
EU2x	FR46	43.9401	3.0089	542	2013	FR46-15	FR46-15A	3	04.11.2013	13.11.2013	9	1	0.333333333	28.5	17.4	1.637931034	10	152.3	84.8	0.556795798	61.7	10.7	0.173419773	14.23364486	30.05.2014	207	44.9	55	42.7	47.53333333	12	28	63	3.9	15.74	3.643	19.778	5.429041998	4.814	0.487	1.586	0.41	9.885010267	0.25851198
EU2x	FR46	43.9401	3.0089	542	2013	FR46-19	FR46-19A	3	04.11.2013	11.11.2013	7	3	1	30	21.7	1.382488479	15	219.8	126.04	0.573430391	102.7	14.9	0.145082765	14.75167785	02.06.2014	210	38.8	39.8	40	39.53333333	8	16	73	4	17.97	3.241	22.657	6.990743598	5.051	0.332	1.519	0.38	15.21385542	0.250164582
EU2x	FR46	43.9401	3.0089	542	2013	FR46-1	FR46-1B	3	04.11.2013	11.11.2013	7	3	1	37.5	26.2	1.43129771	25	411.3	235.91	0.573571602	166.5	22.1	0.132732733	18.61085973	05.06.2014	213	47.8	43.1	41.8	44.23333333	10	42	80	3.9	31.37	4.964	28.915	5.824939565	5.573	0.466	2.026	0.68	11.95922747	0.335636723
EU2x	FR46	43.9401	3.0089	542	2013	FR46-5	FR46-5B	3	04.11.2013	13.11.2013	9	3	1	44.2	31.2	1.416666667	11	201.9	143.09	0.708717187	75.8	12.1	0.159630607	16.68595041	05.06.2014	213	NA	NA	NA	NA	10	44	87	6.2	44.72	NA	NA	NA	NA	NA	NA	NA	NA	NA
EU2x	FR46	43.9401	3.0089	542	2013	FR46-9	FR46-9B	3	04.11.2013	0	NA	0	0	52.1	33.3	1.564564565	17	283.9	160.81	0.566431842	104.4	16.9	0.161877395	16.79881657	05.06.2014	213	44.5	44.5	45.1	44.7	13	44	91	5.2	39.04	2.53	15.121	5.976679842	4.344	0.417	0.996	0.417	10.41726619	0.418674699
EU2x	FR46	43.9401	3.0089	542	2013	FR46-15	FR46-15B	3	04.11.2013	15.11.2013	11	2	0.666666667	32.5	21.5	1.511627907	10	274.2	147.7	0.538657914	114	15	0.131578947	18.28	31.05.2014	208	42.3	44.7	47.6	44.86666667	5	21	90	5.4	18.94	3.849	21.337	5.543517797	4.496	0.531	1.761	0.752	8.467043315	0.427030097
EU2x	FR46	43.9401	3.0089	542	2013	FR46-19	FR46-19B	3	04.11.2013	11.11.2013	7	3	1	29.6	25.1	1.179282869	11	285	199.14	0.698736842	109.1	15.8	0.144821265	18.03797468	30.05.2014	207	38.5	41.4	37.2	39.03333333	10	22	82	4.1	22.12	3.281	23.09	7.037488571	4.245	0.441	1.798	0.643	9.62585034	0.357619577
EU2x	GE1	41.5729	44.3779	1477	2011	GE1-1	GE1-1A	3	04.11.2013	13.11.2013	9	2	0.666666667	21.1	16.2	1.302469136	8	132.6	75	0.56561086	54.2	8.1	0.149446494	16.37037037	NA	NA	NA	NA	NA	NA	NA	NA	NA	NA	NA	NA	NA	NA	NA	NA	NA	NA	NA	NA
EU2x	GE1	41.5729	44.3779	1477	2011	GE1-3	GE1-3A	3	04.11.2013	13.11.2013	9	3	1	37.5	29.7	1.262626263	13	183.3	100.66	0.549154392	83.4	11.8	0.141486811	15.53389831	17.06.2014	225	44.1	52.7	48.2	48.33333333	10	53	116	6	56.37	4.255	28.691	6.742890717	6.271	0.385	2.039	0.689	16.28831169	0.337910741
EU2x	GE1	41.5729	44.3779	1477	2011	GE1-9	GE1-9A	3	04.11.2013	13.11.2013	9	3	1	30	24.7	1.214574899	8	642.2	264.19	0.411382747	283.7	38.2	0.134649277	16.81151832	27.06.2014	235	54.4	50.4	57.2	54	14	60	115	5.4	46.75	7.494	57.879	7.723378703	9.502	0.436	2.078	0.487	21.79357798	0.234359962
EU2x	GE1	41.5729	44.3779	1477	2011	GE1-13	GE1-13A	3	04.11.2013	13.11.2013	9	2	0.666666667	28.9	17.4	1.66091954	14	226.9	124.17	0.547245483	97.7	16.2	0.165813715	14.00617284	17.06.2014	225	NA	NA	NA	NA	15	47	94	4.2	44.62	NA	NA	NA	NA	NA	NA	NA	NA	NA
EU2x	GE1	41.5729	44.3779	1477	2011	GE1-17	GE1-17A	3	04.11.2013	11.11.2013	7	3	1	47.7	31.3	1.523961661	17	318.5	154.33	0.48455259	119.6	16.9	0.141304348	18.84615385	17.06.2014	225	49	52.7	47.3	49.66666667	29	44	88	5.3	56.21	6.77	29.891	4.41521418	8.701	0.359	1.36	0.462	24.2367688	0.339705882
EU2x	GE1	41.5729	44.3779	1477	2011	GE1-1	GE1-1B	3	04.11.2013	13.11.2013	9	1	0.333333333	37.3	24.9	1.497991968	10	331	181.37	0.547945619	109	16.3	0.149541284	20.30674847	20.06.2014	228	54.3	48.1	51.5	51.3	7	40	99	5.2	30.77	8.133	42.979	5.284519857	9.079	0.564	1.539	0.599	16.09751773	0.389213775
EU2x	GE1	41.5729	44.3779	1477	2011	GE1-3	GE1-3B	3	04.11.2013	11.11.2013	7	3	1	29.7	25.2	1.178571429	10	257.5	128.6	0.499417476	87.3	15.7	0.179839633	16.40127389	27.06.2014	235	56.7	53.1	51.7	53.83333333	12	74	101	4.4	64.59	7.098	36.435	5.133136095	7.551	0.48	1.883	0.876	15.73125	0.465215082
EU2x	GE1	41.5729	44.3779	1477	2011	GE1-17	GE1-17B	3	04.11.2013	11.11.2013	7	2	0.666666667	38.5	36.4	1.057692308	14	398.3	187.32	0.47029877	131.3	19.6	0.149276466	20.32142857	27.06.2014	235	50.3	50.3	53.7	51.43333333	15	66	91	5.3	52.5	7.401	36.864	4.98094852	6.899	0.702	2.42	0.703	9.827635328	0.290495868
EU2x	GE1	41.5729	44.3779	1477	2011	GE1-9	GE1-9B	3	04.11.2013	11.11.2013	7	2	0.666666667	42.3	36	1.175	9	570.9	243.4	0.426344369	253.5	35	0.138067061	16.31142857	24.06.2014	232	52.7	52.5	55.8	53.66666667	16	77	119	6.7	79.17	NA	NA	NA	NA	NA	NA	NA	NA	NA
EU2x	GE1	41.5729	44.3779	1477	2011	GE1-13	GE1-13B	3	04.11.2013	13.11.2013	9	2	0.666666667	28.8	24	1.2	13	365	172.61	0.47290411	130.7	18.1	0.13848508	20.16574586	12.06.2014	220	54	48.3	48.8	50.36666667	11	53	116	3.3	37.92	5.966	27.696	4.642306403	6.515	0.531	1.85	0.611	12.2693032	0.33027027
EU2x	HU	47.4158	19.8206	105	2012	HU-11	HU-11A	3	04.11.2013	13.11.2013	9	3	1	34.3	18.9	1.814814815	18	166	78.6	0.473493976	72.4	14.8	0.20441989	11.21621622	12.06.2014	220	51	45.2	47.2	47.8	19	52	92	4.1	22.99	4.69	18.094	3.857995736	5.868	0.62	1.31	0.949	9.464516129	0.724427481
EU2x	HU	47.4158	19.8206	105	2012	HU-7	HU-7A	3	04.11.2013	11.11.2013	7	2	0.666666667	33.7	31.8	1.059748428	10	153.6	88.81	0.578190104	64.1	10.2	0.159126365	15.05882353	02.06.2014	210	37.3	34.8	46.7	39.6	13	20	76	4.2	22.29	4.945	21.544	4.356723964	7.047	0.564	1.221	0.49	12.49468085	0.401310401
EU2x	HU	47.4158	19.8206	105	2012	HU-3	HU-3A	3	04.11.2013	18.11.2013	14	1	0.333333333	27.5	23.3	1.180257511	9	219	103.46	0.472420091	106.9	15.3	0.143124415	14.31372549	26.05.2014	203	49.7	45	47.3	47.33333333	8	21	86	4.4	18.34	3.303	15.408	4.664850136	4.861	0.445	1.248	0.742	10.92359551	0.594551282
EU2x	HU	47.4158	19.8206	105	2012	HU-1	HU-1A	3	04.11.2013	0	NA	0	0	36.3	23.3	1.557939914	14	233.4	140.27	0.600985433	96	13.9	0.144791667	16.79136691	10.06.2014	218	NA	47.6	47.3	47.45	13	37	86	4.4	25.93	3.959	16.369	4.134629957	4.66	0.635	1.352	0.98	7.338582677	0.724852071
EU2x	HU	47.4158	19.8206	105	2012	HU-15	HU-15A	3	04.11.2013	13.11.2013	9	3	1	36.1	32.7	1.103975535	8	618.6	199.4	0.322340769	254.9	38.8	0.152216556	15.94329897	10.06.2014	218	53.6	46.7	46.7	49	10	49	118	7.3	58.89	4.34	16.86	3.884792627	4.494	0.745	1.09	0.731	6.032214765	0.670642202
EU2x	HU	47.4158	19.8206	105	2012	HU-1	HU-1B	3	04.11.2013	0	NA	0	0	38.6	29.5	1.308474576	10	277.2	145.5	0.524891775	145	21.2	0.146206897	13.0754717	10.06.2014	218	39.5	45.2	39.8	41.5	15	32	93	5.1	26.85	3.359	21.125	6.289074129	5.207	0.365	1.206	0.463	14.26575342	0.383913765
EU2x	HU	47.4158	19.8206	105	2012	HU-3	HU-3B	3	04.11.2013	18.11.2013	14	2	0.666666667	37.1	23	1.613043478	12	380.1	187.32	0.49281768	154.7	22.3	0.144149968	17.04484305	10.06.2014	218	55.2	57.4	54.5	55.7	13	38	81	3.5	23.3	4.99	25.328	5.075751503	7.517	0.393	1.006	0.486	19.12722646	0.483101392
EU2x	HU	47.4158	19.8206	105	2012	HU-7	HU-7B	3	04.11.2013	15.11.2013	11	3	1	38.4	27.2	1.411764706	10	453	177.83	0.392560706	188.5	26.1	0.138461538	17.35632184	02.06.2014	210	41.9	38.2	35.4	38.5	12	78	90	6.3	55.55	4.772	25.38	5.318524728	6.303	0.565	1.412	0.703	11.15575221	0.497875354
EU2x	HU	47.4158	19.8206	105	2012	HU-11	HU-11B	3	04.11.2013	13.11.2013	9	3	1	35.4	26.9	1.31598513	10	254.7	120.84	0.474440518	110.9	17.8	0.160504959	14.30898876	22.05.2014	199	59.4	50.2	54.2	54.6	17	46	77	4.2	31.37	2.94	20.736	7.053061224	4.909	0.477	1.482	0.689	10.29140461	0.464912281
EU2x	HU	47.4158	19.8206	105	2012	HU-15	HU-15B	3	04.11.2013	13.11.2013	9	3	1	37.4	28.2	1.326241135	12	370.9	143.67	0.387355082	132.8	18.3	0.137801205	20.26775956	10.06.2014	218	58.7	51.6	57.6	55.96666667	35	98	98	5.5	28.73	8.079	32.946	4.077979948	8.493	0.65	1.867	0.941	13.06615385	0.50401714
EU2x	RO5	47.4748	26.2703	375	2011	RO5-1	RO5-1A	3	04.11.2013	13.11.2013	9	3	1	24.8	24.6	1.008130081	12	255.2	124.12	0.486363636	96.5	13.7	0.141968912	18.62773723	12.06.2014	220	46.9	46.5	49	47.46666667	16	50	81	4.6	35.8	3.571	20.406	5.714365724	4.604	0.568	1.679	0.585	8.105633803	0.34842168
EU2x	RO5	47.4748	26.2703	375	2011	RO5-5	RO5-5A	3	04.11.2013	13.11.2013	9	3	1	41.3	31.1	1.327974277	12	295.8	116.37	0.393407708	151.4	22.9	0.151254954	12.91703057	10.06.2014	218	40.7	47.5	41	43.06666667	12	40	77	6.2	37.3	3.924	20.869	5.318297655	6.03	0.573	1.686	0.486	10.52356021	0.288256228
EU2x	RO5	47.4748	26.2703	375	2011	RO5-9	RO5-9A	3	04.11.2013	13.11.2013	9	3	1	38.4	27.2	1.411764706	13	368	153.75	0.417798913	125	18.7	0.1496	19.67914439	26.05.2014	203	39	41	45.9	41.96666667	12	45	92	5.1	37.41	4.008	19.157	4.779690619	5.201	0.65	1.487	0.701	8.001538462	0.471418964
EU2x	RO5	47.4748	26.2703	375	2011	RO5-13	RO5-13A	3	04.11.2013	13.11.2013	9	3	1	42.4	27.3	1.553113553	15	316.6	158	0.499052432	128.8	20.4	0.158385093	15.51960784	17.06.2014	225	54.5	47	52.5	51.33333333	9	27	105	4.5	26.36	5.911	30.71	5.19539841	6.506	0.532	1.754	0.607	12.22932331	0.346066135
EU2x	RO5	47.4748	26.2703	375	2011	RO5-17	RO5-17A	3	04.11.2013	11.11.2013	7	3	1	34.9	27.3	1.278388278	9	252.9	108.36	0.428469751	120.2	21.5	0.178868552	11.7627907	10.06.2014	218	46.1	55	51.9	51	8	32	101	5.4	35.76	5.024	23.929	4.762937898	6.54	0.603	1.366	0.462	10.84577114	0.338213763
EU2x	RO5	47.4748	26.2703	375	2011	RO5-1	RO5-1B	3	04.11.2013	13.11.2013	9	3	1	43.5	31.7	1.372239748	15	186.4	127.02	0.681437768	70.4	9.3	0.132102273	20.04301075	02.06.2014	210	47.9	52.3	47.9	49.36666667	18	31	51	5.2	37.52	6.761	39.505	5.843070552	6.977	0.513	1.744	0.77	13.60038986	0.441513761
EU2x	RO5	47.4748	26.2703	375	2011	RO5-5	RO5-5B	3	04.11.2013	13.11.2013	9	2	0.666666667	36.4	24.9	1.46184739	12	210.6	96.9	0.46011396	87.6	16.7	0.190639269	12.61077844	10.06.2014	218	50.5	48.5	42.8	47.26666667	10	31	82	5.4	32.35	4.568	28.789	6.30232049	6.301	0.537	1.934	0.719	11.73370577	0.371768356
EU2x	RO5	47.4748	26.2703	375	2011	RO5-9	RO5-9B	3	04.11.2013	13.11.2013	9	3	1	22.6	20.6	1.097087379	12	236.7	122.83	0.518926912	90.6	13.6	0.150110375	17.40441176	10.06.2014	218	49	47.4	52	49.46666667	7	25	85	4.9	23.06	6.982	24.009	3.438699513	6.251	0.897	1.63	1.111	6.968784838	0.681595092
EU2x	RO5	47.4748	26.2703	375	2011	RO5-13	RO5-13B	3	04.11.2013	13.11.2013	9	3	1	32.4	27	1.2	9	353.6	165.72	0.468665158	124.3	19.8	0.159292035	17.85858586	28.05.2014	205	48.2	64.3	54.5	55.66666667	13	23	88	5.7	28.37	4.027	26.338	6.54035262	5.299	0.412	1.608	0.673	12.86165049	0.418532338
EU2x	RO5	47.4748	26.2703	375	2011	RO5-17	RO5-17B	3	04.11.2013	13.11.2013	9	3	1	34.8	30.9	1.126213592	11	313.9	100.8	0.321121376	150.2	27.4	0.182423435	11.45620438	02.06.2014	210	44.1	43.4	41.5	43	11	51	95	5	33.8	4.5	23.737	5.274888889	5.287	0.585	1.83	0.687	9.037606838	0.375409836
EU2x	PL3VUL	49.5829	19.935	557	2011	PL3VUL-16	PL3VUL-16A	3	07.11.2013	13.11.2013	6	3	1	32.9	21.3	1.544600939	15	149.7	103.89	0.693987976	61.9	12.6	0.20355412	11.88095238	26.05.2014	200	51.3	45.2	45.3	47.26666667	13	22	68	3.5	15.93	4.607	19.383	4.207293249	5.756	0.686	1.569	0.95	8.390670554	0.605481198
EU2x	PL3VUL	49.5829	19.935	557	2011	PL3VUL-13	PL3VUL-13A	3	07.11.2013	13.11.2013	6	3	1	33.1	19.6	1.68877551	20	166.2	97.13	0.584416366	65.5	9.8	0.149618321	16.95918367	21.05.2014	195	47.5	47.8	43.6	46.3	16	22	65	3.9	15.55	3.412	22.124	6.484173505	5.043	0.462	1.377	0.412	10.91558442	0.299201162
EU2x	PL3VUL	49.5829	19.935	557	2011	PL3VUL-17	PL3VUL-17A	3	07.11.2013	13.11.2013	6	3	1	28.8	20.7	1.391304348	10	242	144	0.595041322	77.7	11.2	0.144144144	21.60714286	26.05.2014	200	47	46.8	50.6	48.13333333	7	20	78	4.7	18.29	3.106	19.629	6.319703799	5.589	0.416	1.375	0.399	13.43509615	0.290181818
EU2x	PL3VUL	49.5829	19.935	557	2011	PL3VUL-12	PL3VUL-12A	3	07.11.2013	13.11.2013	6	1	0.333333333	48	29.1	1.649484536	15	284	145.84	0.513521127	99.5	15.2	0.152763819	18.68421053	19.05.2014	193	43.4	53.1	47	47.83333333	17	36	98	4.6	20.91	3.118	17.41	5.583707505	5.123	0.53	1.274	0.706	9.666037736	0.554160126
EU2x	PL3VUL	49.5829	19.935	557	2011	PL3VUL-19	PL3VUL-19A	3	07.11.2013	22.11.2013	15	2	0.666666667	37.4	29.7	1.259259259	12	232.3	114.14	0.491347396	110	16.1	0.146363636	14.42857143	20.05.2014	194	40.3	46.1	36.9	41.1	10	27	76	4.2	24.65	3.288	18.485	5.621958637	4.271	0.598	1.577	0.729	7.142140468	0.462270133
EU2x	PL3VUL	49.5829	19.935	557	2011	PL3VUL-16	PL3VUL-16B	3	07.11.2013	13.11.2013	6	3	1	36.7	24.7	1.48582996	10	274.9	124.11	0.451473263	100.6	13.4	0.133200795	20.51492537	09.05.2014	183	52.7	47.6	48.1	49.46666667	15	43	70	5.8	33.8	3.566	22.573	6.330061694	4.719	0.496	1.792	0.589	9.514112903	0.328683036
EU2x	PL3VUL	49.5829	19.935	557	2011	PL3VUL-13	PL3VUL-13B	3	07.11.2013	18.11.2013	11	3	1	39.1	24.1	1.622406639	15	480.6	222	0.461922597	167.1	21	0.12567325	22.88571429	16.05.2014	190	51.9	48.7	51.9	50.83333333	17	29	73	5.1	25.54	5.373	34.061	6.339289038	6.65	0.565	2.611	0.61	11.7699115	0.233626963
EU2x	PL3VUL	49.5829	19.935	557	2011	PL3VUL-17	PL3VUL-17B	3	07.11.2013	22.11.2013	15	3	1	35.6	28.4	1.253521127	11	476.4	195.22	0.409781696	202.8	28.8	0.142011834	16.54166667	26.05.2014	200	56.3	56.1	55.3	55.9	15	32	80	5.6	39.35	3.846	21.402	5.56474259	5.181	0.581	1.61	0.514	8.917383821	0.319254658
EU2x	PL3VUL	49.5829	19.935	557	2011	PL3VUL-12	PL3VUL-12B	3	07.11.2013	15.11.2013	8	3	1	37.9	27.2	1.393382353	24	349.6	218.15	0.623998856	112.2	13.3	0.118538324	26.28571429	26.05.2014	200	46.3	70.7	48.2	55.06666667	16	56	80	6.2	52.17	4.301	28.308	6.58172518	5.617	0.49	2.345	0.744	11.46326531	0.317270789
EU2x	PL3VUL	49.5829	19.935	557	2011	PL3VUL-19	PL3VUL-19B	3	07.11.2013	15.11.2013	8	2	0.666666667	27	21.6	1.25	11	293.8	143.01	0.4867597	114.6	13.4	0.116928447	21.92537313	16.05.2014	190	52.1	48.7	48.1	49.63333333	17	48	70	5.2	34.44	3.14	19.224	6.122292994	4.599	0.496	1.767	0.479	9.272177419	0.271080928
EU2x	FR33	44.1473	3.268	821	2013	FR33-6	FR33-6A	3	08.11.2013	18.11.2013	10	3	1	31.3	27.7	1.129963899	12	404.5	170.37	0.42118665	192.2	24	0.124869927	16.85416667	18.05.2014	191	54.5	45.2	53	50.9	12	26	79	3.9	26.32	2.257	13.089	5.799291094	3.835	0.467	1.178	0.616	8.211991435	0.522920204
EU2x	FR33	44.1473	3.268	821	2013	FR33-8	FR33-8A	3	08.11.2013	18.11.2013	10	3	1	31.9	25.5	1.250980392	10	205.7	155.39	0.755420515	83.5	13.5	0.161676647	15.23703704	16.05.2014	189	64.6	NA	NA	64.6	14	36	70	3.9	26.33	4.239	31.738	7.487143194	5.954	0.325	2.607	0.568	18.32	0.217874952
EU2x	FR33	44.1473	3.268	821	2013	FR33-11	FR33-11A	5	08.11.2013	18.11.2013	10	4	0.8	32.3	23.5	1.374468085	12	319	124	0.388714734	162.4	24.4	0.150246305	13.07377049	12.05.2014	185	45.2	49.8	57.3	50.76666667	15	20	69	3.5	21.18	3.449	18.331	5.314873876	4.823	0.497	1.541	0.479	9.704225352	0.310837119
EU2x	FR33	44.1473	3.268	821	2013	FR33-19	FR33-19A	3	08.11.2013	13.11.2013	5	3	1	32	32.8	0.975609756	8	376.4	144.55	0.384032944	181.2	27.6	0.152317881	13.63768116	21.05.2014	194	55.1	57.7	46	52.93333333	8	16	68	4.4	20.57	5.278	26.4	5.001894657	5.592	0.481	1.925	0.548	11.62577963	0.284675325
EU2x	FR33	44.1473	3.268	821	2013	FR33-15	FR33-15A	5	08.11.2013	15.11.2013	7	4	0.8	33.7	22	1.531818182	10	283.1	148.71	0.525291416	126.4	16.8	0.132911392	16.85119048	16.05.2014	189	56.3	49.2	56	53.83333333	16	38	65	4.7	30.78	4.017	24.213	6.027632562	5.609	0.444	1.761	0.479	12.63288288	0.272004543
EU2x	FR33	44.1473	3.268	821	2013	FR33-6	FR33-6B	3	08.11.2013	15.11.2013	7	3	1	26.1	21.2	1.231132075	8	280.7	115.96	0.413110082	109.7	15.1	0.137648131	18.58940397	21.05.2014	194	55.9	59.4	56.8	57.36666667	12	31	76	4	20.54	2.105	13.552	6.438004751	3.731	0.437	1.212	0.501	8.537757437	0.413366337
EU2x	FR33	44.1473	3.268	821	2013	FR33-8	FR33-8B	3	08.11.2013	22.11.2013	14	3	1	29.4	25.7	1.143968872	10	189.8	121.86	0.642044257	88.1	13.4	0.152099886	14.1641791	16.05.2014	189	51	55.6	57.9	54.83333333	10	29	59	3.9	14.09	3.167	24.026	7.586359331	4.87	0.3	1.83	0.415	16.23333333	0.226775956
EU2x	FR33	44.1473	3.268	821	2013	FR33-11	FR33-11B	5	08.11.2013	18.11.2013	10	4	0.8	26.7	27.8	0.960431655	8	263.1	144.4	0.548840745	94.6	16	0.169133192	16.44375	19.05.2014	192	68.1	67.8	61.5	65.8	9	17	75	4.8	15.24	3.855	20.796	5.394552529	4.934	0.513	1.975	0.59	9.617933723	0.298734177
EU2x	FR33	44.1473	3.268	821	2013	FR33-19	FR33-19B	3	08.11.2013	15.11.2013	7	2	0.666666667	23.9	21.9	1.091324201	9	325.8	155.78	0.478146102	109	13.2	0.121100917	24.68181818	21.05.2014	194	52.4	48.9	46.8	49.36666667	8	32	57	4.2	21.47	2.196	17.645	8.035063752	4.36	0.325	1.514	0.515	13.41538462	0.34015852
EU2x	FR33	44.1473	3.268	821	2013	FR33-15	FR33-15B	5	08.11.2013	15.11.2013	7	4	0.8	33.5	32.7	1.024464832	12	304.4	143.58	0.471681997	119.3	18.6	0.155909472	16.3655914	19.05.2014	192	52.1	48	48.9	49.66666667	12	25	71	3.9	23.72	6.878	32.338	4.701657459	7.238	0.497	1.778	0.581	14.56338028	0.326771654
EU4x	BE2	50.1534	5.4178	335	2012	BE2-1	BE2-1A	3	06.11.2013	15.11.2013	9	2	0.666666667	37.5	23.4	1.602564103	17	228.3	93.02	0.407446343	99.6	14.2	0.142570281	16.07746479	02.05.2014	177	57.4	47.1	51.8	52.1	11	29	83	3.9	29.71	5.033	17.456	3.46830916	5.032	0.873	1.326	0.933	5.764032073	0.70361991
EU4x	BE2	50.1534	5.4178	335	2012	BE2-5	BE2-5A	3	06.11.2013	NA	NA	3	1	28.1	24.2	1.161157025	7	172.2	67.11	0.389721254	88.5	14.1	0.159322034	12.21276596	10.06.2014	216	41.9	43.6	51	45.5	10	28	64	4.3	22.63	4.331	18.697	4.317016855	4.667	0.694	1.544	1.001	6.724783862	0.648316062
EU4x	BE2	50.1534	5.4178	335	2012	BE2-7	BE2-7A	3	06.11.2013	15.11.2013	9	3	1	33.1	28.8	1.149305556	12	247.3	90.8	0.367165386	100.6	13.6	0.135188867	18.18382353	23.06.2014	229	65.6	NA	NA	65.6	4	12	81	5.1	30.79	11.552	30.896	2.674515235	8.232	1.198	1.758	1.248	6.871452421	0.709897611
EU4x	BE2	50.1534	5.4178	335	2012	BE2-9	BE2-9A	3	06.11.2013	15.11.2013	9	2	0.666666667	32.1	26.2	1.22519084	9	260.2	97.17	0.373443505	129.3	20.1	0.155452436	12.94527363	12.06.2014	218	50.3	51.7	49.8	50.6	9	28	96	4.3	21.4	5.456	22.293	4.085960411	5.475	0.566	1.573	0.838	9.673144876	0.532739987
EU4x	BE2	50.1534	5.4178	335	2012	BE2-13	BE2-13A	3	06.11.2013	15.11.2013	9	2	0.666666667	35.9	22.3	1.609865471	8	252.8	97.82	0.386946203	119.9	17.7	0.147623019	14.28248588	10.06.2014	216	51	55.6	52.5	53.03333333	4	11	103	6.1	21.9	6.702	24.3	3.625783348	6.143	0.829	1.761	0.821	7.41013269	0.466212379
EU4x	BE2	50.1534	5.4178	335	2012	BE2-1	BE2-1B	3	06.11.2013	15.11.2013	9	1	0.333333333	29.9	21.9	1.365296804	13	290.8	111.64	0.383906465	120.9	15.5	0.128205128	18.76129032	12.06.2014	218	46.7	50.1	47.2	48	6	28	74	4.5	22.23	3.82	15.48	4.052356021	5.026	0.718	1.111	0.65	7	0.585058506
EU4x	BE2	50.1534	5.4178	335	2012	BE2-5	BE2-5B	3	06.11.2013	18.11.2013	12	3	1	29.5	21.5	1.372093023	12	192.8	104.13	0.540093361	66.1	9.4	0.142208775	20.5106383	30.05.2014	205	45.8	44.4	42.5	44.23333333	8	23	83	5.7	20.46	6.748	30.373	4.501037344	6.095	0.638	2.175	0.812	9.553291536	0.373333333
EU4x	BE2	50.1534	5.4178	335	2012	BE2-7	BE2-7B	3	06.11.2013	13.11.2013	7	3	1	33.6	25.3	1.328063241	13	158.6	84.11	0.530327869	NA	10.8	NA	14.68518519	27.06.2014	233	62.3	43.2	NA	52.75	2	11	102	5	NA	14.202	40.692	2.865230249	11.281	0.824	2.071	1.128	13.69053398	0.544664413
EU4x	BE2	50.1534	5.4178	335	2012	BE2-9	BE2-9B	3	06.11.2013	13.11.2013	7	2	0.666666667	36.4	22.5	1.617777778	29	223.6	104.21	0.466055456	100.1	13.4	0.133866134	16.68656716	10.06.2014	216	51.8	55.6	51.4	52.93333333	13	23	84	4.9	23.9	3.735	15.006	4.017670683	4.291	0.65	1.47	0.974	6.601538462	0.662585034
EU4x	BE2	50.1534	5.4178	335	2012	BE2-13	BE2-13B	3	06.11.2013	15.11.2013	9	3	1	33.1	26.7	1.239700375	10	289.9	84.36	0.290996895	167.5	31.3	0.186865672	9.261980831	05.06.2014	211	55.5	47.6	47.4	50.16666667	6	8	76	3.7	11.02	4.849	17.48	3.604866983	5.107	0.812	1.558	0.89	6.289408867	0.571245186
EU4x	CH5	46.3495	8.7866	910	2012	CH5-1	CH5-1A	3	04.11.2013	13.11.2013	9	2	0.666666667	42.6	31.7	1.34384858	17	302.2	116.66	0.386035738	98.8	17.9	0.181174089	16.88268156	09.05.2014	186	57.9	58.1	50.9	55.63333333	11	18	79	4.8	19.05	3.2	11.123	3.4759375	3.633	0.906	0.909	0.616	4.009933775	0.677667767
EU4x	CH5	46.3495	8.7866	910	2012	CH5-7	CH5-7A	3	04.11.2013	13.11.2013	9	3	1	40	28.4	1.408450704	12	549.9	221.25	0.402345881	255.9	31.6	0.123485737	17.40189873	16.05.2014	193	66.6	59.5	57.8	61.3	6	22	69	5.2	18.83	5.077	19.378	3.816820957	5.935	0.583	0.989	0.554	10.18010292	0.56016178
EU4x	CH5	46.3495	8.7866	910	2012	CH5-11	CH5-11A	3	04.11.2013	11.11.2013	7	3	1	48.5	32.4	1.49691358	12	158	78.33	0.495759494	45.8	7	0.152838428	22.57142857	01.04.2014	148	58.5	55.1	53.5	55.7	10	21	82	4.4	14.36	2.036	8.056	3.956777996	2.894	0.784	0.599	0.43	3.691326531	0.717863105
EU4x	CH5	46.3495	8.7866	910	2012	CH5-14	CH5-14A	3	04.11.2013	13.11.2013	9	2	0.666666667	34.1	20.3	1.679802956	11	249	94.65	0.380120482	109.6	23.6	0.215328467	10.55084746	09.05.2014	186	46.1	50.7	41.7	46.16666667	14	25	68	4	16.39	2.581	9.635	3.733049206	4.035	0.821	0.573	0.462	4.914738124	0.806282723
EU4x	CH5	46.3495	8.7866	910	2012	CH5-19	CH5-19A	3	04.11.2013	18.11.2013	14	3	1	34.7	18.7	1.855614973	10	194	73	0.37628866	106.4	18.8	0.176691729	10.31914894	23.05.2014	200	57.1	55.5	51.1	54.56666667	9	13	69	5.2	10.3	4.909	14.421	2.937665512	5.465	1.048	1.026	0.514	5.214694656	0.500974659
EU4x	CH5	46.3495	8.7866	910	2012	CH5-1	CH5-1B	3	04.11.2013	13.11.2013	9	3	1	40.4	28.1	1.43772242	18	299.9	110.9	0.36978993	114.6	18	0.157068063	16.66111111	19.05.2014	196	42.9	42.4	48.7	44.66666667	10	NA	68	3.6	11.99	3.773	13.655	3.619135966	4.222	0.797	1.004	0.75	5.297365119	0.747011952
EU4x	CH5	46.3495	8.7866	910	2012	CH5-7	CH5-7B	3	04.11.2013	11.11.2013	7	3	1	49.3	29.2	1.688356164	12	324.2	178.95	0.55197409	183	17.2	0.093989071	18.84883721	09.05.2014	186	54.7	54.2	54	54.3	7	8	54	3.2	6.15	1.764	8.241	4.671768707	3.197	0.616	0.599	0.376	5.189935065	0.627712855
EU4x	CH5	46.3495	8.7866	910	2012	CH5-11	CH5-11B	3	04.11.2013	11.11.2013	7	3	1	38	27.7	1.371841155	13	398.9	167.85	0.420782151	177.5	20.7	0.116619718	19.2705314	16.05.2014	193	60.7	45.2	52.7	52.86666667	9	19	68	4.2	19.69	4.855	15.214	3.133676622	5.137	0.957	1.06	0.669	5.367816092	0.631132075
EU4x	CH5	46.3495	8.7866	910	2012	CH5-14	CH5-14B	3	04.11.2013	11.11.2013	7	3	1	28.9	25.1	1.151394422	14	283.1	114.58	0.40473331	110.5	15.6	0.141176471	18.1474359	09.05.2014	186	46	43.3	46.8	45.36666667	10	15	76	4.4	8.82	3.737	11.725	3.137543484	4.36	0.952	0.841	0.622	4.579831933	0.739595719
EU4x	CH5	46.3495	8.7866	910	2012	CH5-19	CH5-19B	3	04.11.2013	11.11.2013	7	3	1	29.6	25.6	1.15625	16	245.1	99.92	0.407670339	79.2	12.8	0.161616162	19.1484375	22.05.2014	199	51.6	49	58.5	53.03333333	11	31	83	4.6	20.8	10.702	22.411	2.094094562	6.948	1.336	1.419	0.911	5.200598802	0.642001409
EU4x	CH6	47.3238	7.3498	587	2011	CH6-1	CH6-1A	3	06.11.2013	18.11.2013	12	3	1	36.3	32.3	1.123839009	11	204.4	114.89	0.562084149	81.5	12.5	0.153374233	16.352	28.05.2014	203	46.3	60.3	43.9	50.16666667	6	16	75	4.8	15.46	4.367	13.259	3.036180444	4.901	0.874	1.017	0.695	5.607551487	0.683382498
EU4x	CH6	47.3238	7.3498	587	2011	CH6-3	CH6-3A	3	06.11.2013	18.11.2013	12	2	0.666666667	37.5	30.7	1.221498371	16	407	149.27	0.366756757	139.7	22.7	0.162491052	17.92951542	23.05.2014	198	54	52.3	42.2	49.5	9	16	69	5.8	21.62	5.533	18.447	3.333996024	5.271	0.937	1.186	0.593	5.625400213	0.5
EU4x	CH6	47.3238	7.3498	587	2011	CH6-7	CH6-7A	3	06.11.2013	13.11.2013	7	3	1	45.2	28.8	1.569444444	13	327.6	115.45	0.352411477	134.8	22.9	0.169881306	14.30567686	26.05.2014	201	65.9	51.7	54.5	57.36666667	7	22	90	5.4	23.23	10.123	23.233	2.295070631	6.516	1.402	2.018	1.112	4.64764622	0.551040634
EU4x	CH6	47.3238	7.3498	587	2011	CH6-11	CH6-11A	3	06.11.2013	13.11.2013	7	3	1	40.2	32.8	1.225609756	13	370.9	96.96	0.261418172	180.5	28.9	0.160110803	12.83391003	23.05.2014	198	64.6	64.8	67.5	65.63333333	9	23	67	5.9	30.78	3.934	13.986	3.555160142	4.663	0.959	0.889	0.444	4.862356621	0.49943757
EU4x	CH6	47.3238	7.3498	587	2011	CH6-19	CH6-19A	3	06.11.2013	18.11.2013	12	3	1	36.4	29.8	1.22147651	10	303.2	120.33	0.396866755	120.4	12.2	0.101328904	24.85245902	23.05.2014	198	66.4	60.5	NA	63.45	10	25	86	7	35.23	11.978	29.077	2.427533812	8.069	1.351	1.681	0.873	5.972612879	0.51933373
EU4x	CH6	47.3238	7.3498	587	2011	CH6-1	CH6-1B	3	06.11.2013	15.11.2013	9	3	1	41	31.2	1.314102564	11	261.5	101.14	0.386768642	89.1	11.1	0.124579125	23.55855856	NA	NA	47	62.2	61	56.73333333	10	25	73	5.8	21.32	4.447	13.587	3.055318192	4.484	1.012	0.84	0.548	4.43083004	0.652380952
EU4x	CH6	47.3238	7.3498	587	2011	CH6-3	CH6-3B	3	06.11.2013	15.11.2013	9	3	1	33	26.5	1.245283019	11	574.6	129.36	0.225130526	228.7	42.1	0.184083953	13.64845606	16.05.2014	191	57.6	77.4	71.7	68.9	5	9	80	4.8	13.22	4.588	18.148	3.955536181	4.633	0.923	1.78	0.838	5.019501625	0.470786517
EU4x	CH6	47.3238	7.3498	587	2011	CH6-7	CH6-7B	3	06.11.2013	15.11.2013	9	2	0.666666667	39.9	32.8	1.216463415	12	259.2	109.32	0.421759259	100.4	15.6	0.155378486	16.61538462	26.05.2014	201	58.6	56.1	NA	57.35	9	14	81	4.8	26.48	8.346	22.332	2.675772825	6.404	1.231	1.798	1.214	5.202274574	0.675194661
EU4x	CH6	47.3238	7.3498	587	2011	CH6-11	CH6-11B	3	06.11.2013	15.11.2013	9	3	1	38.9	33.1	1.175226586	10	419.2	107.91	0.257418893	168	41.3	0.245833333	10.15012107	26.05.2014	201	57.1	56.1	NA	56.6	4	8	65	5.4	20.27	2.428	11.731	4.8315486	3.063	0.621	0.778	0.448	4.93236715	0.575835476
EU4x	CH6	47.3238	7.3498	587	2011	CH6-19	CH6-19B	3	06.11.2013	15.11.2013	9	3	1	36	32.2	1.118012422	9	283.9	108.63	0.382634731	87.8	12.4	0.141230068	22.89516129	23.05.2014	198	73.4	65.9	62.9	67.4	5	13	76	7.6	17.8	4.21	14.633	3.475771971	4.331	0.923	1.443	0.749	4.692307692	0.519057519
EU4x	CZ9	49.2051	17.8553	383	2011	CZ9-7	CZ9-7A	3	05.11.2013	13.11.2013	8	3	1	42	32.8	1.280487805	9	499.8	175.71	0.351560624	209	28.2	0.13492823	17.72340426	28.05.2014	204	72.7	55.8	65.7	64.73333333	5	12	92	4.6	25.06	4.391	17.501	3.985652471	4.8	0.848	1.334	0.795	5.660377358	0.595952024
EU4x	CZ9	49.2051	17.8553	383	2011	CZ9-9	CZ9-9A	3	05.11.2013	11.11.2013	6	3	1	33.6	32.8	1.024390244	11	200.1	80.54	0.402498751	74.6	14.7	0.197050938	13.6122449	15.06.2014	222	57.5	51.8	52.1	53.8	10	13	77	4.1	14.91	7.066	23.819	3.37093122	6.231	0.821	1.624	0.957	7.58952497	0.589285714
EU4x	CZ9	49.2051	17.8553	383	2011	CZ9-14	CZ9-14A	3	05.11.2013	15.11.2013	10	3	1	39.1	27	1.448148148	17	327.5	121.5	0.370992366	132.3	20.6	0.155706727	15.89805825	27.05.2014	203	50.2	51.4	54.1	51.9	8	14	65	4	13.53	6.874	16.069	2.337649113	5.301	1.265	1.75	1.308	4.190513834	0.747428571
EU4x	CZ9	49.2051	17.8553	383	2011	CZ9-17	CZ9-17A	3	05.11.2013	13.11.2013	8	2	0.666666667	27.7	25.3	1.09486166	11	260.9	100.15	0.383863549	134.7	20.5	0.152190052	12.72682927	27.05.2014	203	43.3	46.1	42.1	43.83333333	6	15	68	3.7	14.49	1.906	11.126	5.837355719	3	0.616	0.887	0.615	4.87012987	0.693348365
EU4x	CZ9	49.2051	17.8553	383	2011	CZ9-20	CZ9-20A	3	05.11.2013	13.11.2013	8	3	1	46.8	32.9	1.422492401	9	393.9	124.04	0.314902259	168.2	25.1	0.149227111	15.69322709	05.06.2014	212	57.7	45.7	58.9	54.1	10	31	72	4.2	31.95	7.078	24.252	3.426391636	6.2	0.902	1.688	1.033	6.873614191	0.611966825
EU4x	CZ9	49.2051	17.8553	383	2011	CZ9-7	CZ9-7B	3	05.11.2013	11.11.2013	6	3	1	45.1	32.7	1.379204893	10	NA	NA	NA	NA	NA	NA	NA	19.05.2014	195	67.6	57.8	52.8	59.4	7	23	78	5.7	28.43	6.544	24.126	3.686735941	6.333	0.958	1.33	0.742	6.610647182	0.557894737
EU4x	CZ9	49.2051	17.8553	383	2011	CZ9-9	CZ9-9B	3	05.11.2013	11.11.2013	6	3	1	44.6	26.7	1.670411985	15	235.6	92.99	0.394694397	72.9	10.9	0.14951989	21.6146789	18.05.2014	194	50.4	50.7	47.5	49.53333333	11	29	73	3.7	20.61	8.912	24.093	2.703433573	6.36	1.368	1.591	1.06	4.649122807	0.666247643
EU4x	CZ9	49.2051	17.8553	383	2011	CZ9-14	CZ9-14B	3	05.11.2013	13.11.2013	8	3	1	45.7	30.3	1.508250825	13	230.8	91.95	0.39839688	100.9	16.4	0.162537166	14.07317073	26.05.2014	202	56.5	56.8	52.3	55.2	9	15	68	3.5	11.62	4.599	15.419	3.352685366	4.496	0.872	1.706	1.141	5.155963303	0.668815944
EU4x	CZ9	49.2051	17.8553	383	2011	CZ9-17	CZ9-17B	3	05.11.2013	13.11.2013	8	3	1	39.2	28.5	1.375438596	13	265.5	112.19	0.422561205	109.3	17.8	0.162854529	14.91573034	30.05.2014	206	55.5	53.1	50.4	53	9	17	71	4.1	14.99	7.656	27.205	3.553422153	6.855	0.752	1.626	0.599	9.115691489	0.368388684
EU4x	CZ9	49.2051	17.8553	383	2011	CZ9-20	CZ9-20B	3	05.11.2013	11.11.2013	6	3	1	35.6	24	1.483333333	11	235.9	108.48	0.459855871	88.9	17.6	0.197975253	13.40340909	10.06.2014	217	54.4	68	63.2	61.86666667	6	11	74	4.3	12.1	4.077	18.88	4.630856022	4.59	0.668	1.325	0.93	6.871257485	0.701886792
EU4x	CZ29	48.7824	15.0382	522	2013	CZ29-1	CZ29-1A	3	04.11.2013	13.11.2013	9	3	1	40.8	27.1	1.505535055	16	NA	NA	NA	159.6	22.3	0.139724311	NA	12.06.2014	220	55.9	52.4	48	52.1	5	14	76	5.7	15.21	6.56	19.981	3.045884146	6.013	0.987	1.385	0.833	6.092198582	0.601444043
EU4x	CZ29	48.7824	15.0382	522	2013	CZ29-7	CZ29-7A	3	04.11.2013	11.11.2013	7	3	1	41.6	30.1	1.382059801	14	337.5	102.14	0.302637037	164.7	23.9	0.145112325	14.12133891	23.05.2014	200	49.2	51.5	NA	50.35	6	29	79	5.6	37.81	5.481	18.416	3.359970808	5.47	0.942	1.448	0.931	5.806794055	0.642955801
EU4x	CZ29	48.7824	15.0382	522	2013	CZ29-13	CZ29-13A	3	04.11.2013	11.11.2013	7	3	1	36.8	23.3	1.579399142	17	431	148	0.343387471	145.8	21.7	0.148834019	19.86175115	21.05.2014	198	49.2	50	45.4	48.2	11	28	75	4.5	26.22	3.63	10.834	2.984573003	4.09	0.987	0.628	0.513	4.143870314	0.816878981
EU4x	CZ29	48.7824	15.0382	522	2013	CZ29-18	CZ29-18A	3	04.11.2013	18.11.2013	14	3	1	42.8	26.4	1.621212121	20	266.3	105.81	0.397333834	89.4	12.1	0.135346756	22.00826446	17.06.2014	225	56.3	56.2	58.4	56.96666667	8	13	72	5.8	20.04	3.555	14.242	4.006188467	4.097	0.681	1.276	0.968	6.016152717	0.75862069
EU4x	CZ29	48.7824	15.0382	522	2013	CZ29-20	CZ29-20A	3	04.11.2013	NA	NA	NA	NA	42.7	32.7	1.305810398	26	231.5	87.8	0.379265659	88.9	13.5	0.151856018	17.14814815	30.05.2014	207	44.6	41.8	40.1	42.16666667	8	12	86	4.3	17.16	10.123	23.233	2.295070631	6.516	1.402	2.018	1.112	4.64764622	0.551040634
EU4x	CZ29	48.7824	15.0382	522	2013	CZ29-1	CZ29-1B	3	04.11.2013	13.11.2013	9	3	1	44.5	31.7	1.403785489	13	224.9	96.58	0.429435305	70.1	9.3	0.132667618	24.1827957	21.05.2014	198	62.8	64.5	68.8	65.36666667	7	22	74	6	24.61	6.413	16.548	2.580383596	5.662	1.141	1.248	0.873	4.96231376	0.699519231
EU4x	CZ29	48.7824	15.0382	522	2013	CZ29-7	CZ29-7B	3	04.11.2013	13.11.2013	9	3	1	42.3	24.7	1.712550607	14	222.9	90.88	0.407716465	112.6	13.8	0.122557726	16.15217391	06.06.2014	214	52.7	60.7	52.8	55.4	5	15	78	5.9	27.33	7.627	25.536	3.348105415	6.815	0.936	1.684	0.821	7.280982906	0.487529691
EU4x	CZ29	48.7824	15.0382	522	2013	CZ29-13	CZ29-13B	3	04.11.2013	11.11.2013	7	3	1	48.1	29.9	1.608695652	11	474.9	136.27	0.28694462	191.6	29.3	0.152922756	16.20819113	23.05.2014	200	55.2	41.4	59.2	51.93333333	9	33	86	5.4	40.08	10.585	23.699	2.238923004	7.166	1.726	1.624	0.889	4.15179606	0.547413793
EU4x	CZ29	48.7824	15.0382	522	2013	CZ29-18	CZ29-18B	3	04.11.2013	13.11.2013	9	3	1	30.9	25.9	1.193050193	9	415.8	136.49	0.328258778	150.8	19.7	0.130636605	21.10659898	10.06.2014	218	42.4	49.6	56.4	49.46666667	6	22	80	4.4	31.92	5.225	26.355	5.044019139	6.464	0.446	1.248	0.815	14.49327354	0.653044872
EU4x	CZ29	48.7824	15.0382	522	2013	CZ29-20	CZ29-20B	3	04.11.2013	13.11.2013	9	3	1	36.8	24.5	1.502040816	16	275.8	110.16	0.399419869	113.6	12.9	0.113556338	21.37984496	19.05.2014	196	36.7	47.7	43.9	42.76666667	18	50	66	3.9	32.55	2.983	12.384	4.15152531	3.677	0.771	0.97	0.686	4.769130999	0.707216495
EU4x	DE6	48.1688	8.3945	903	2011	DE6-1	DE6-1A	3	04.11.2013	11.11.2013	7	2	0.666666667	38.4	24.7	1.55465587	14	203.3	71.5	0.351697	117.9	20.9	0.177268872	9.727272727	02.06.2014	210	46.8	53.2	46.6	48.86666667	8	15	74	4.6	19.79	3.838	17.943	4.675091193	4.622	0.667	1.239	0.797	6.929535232	0.643260694
EU4x	DE6	48.1688	8.3945	903	2011	DE6-5	DE6-5A	3	04.11.2013	13.11.2013	9	2	0.666666667	42.6	29.8	1.429530201	10	286.3	92.81	0.324170451	123.1	21.5	0.174654752	13.31627907	02.06.2014	210	47.2	46.1	35.3	42.86666667	9	11	81	4.5	17.47	5.891	17.447	2.961636395	5.189	0.94	1.488	1.145	5.520212766	0.769489247
EU4x	DE6	48.1688	8.3945	903	2011	DE6-9	DE6-9A	3	04.11.2013	11.11.2013	7	3	1	36.8	28.2	1.304964539	17	220.2	110.07	0.49986376	84.8	14.9	0.175707547	14.77852349	23.05.2014	200	57.9	62.7	51.3	57.3	8	20	81	3.5	16.9	4.88	23.029	4.719057377	6.333	0.585	1.56	0.769	10.82564103	0.492948718
EU4x	DE6	48.1688	8.3945	903	2011	DE6-13	DE6-13A	3	04.11.2013	11.11.2013	7	3	1	37.9	25.3	1.498023715	17	129.1	63.33	0.490549961	45.6	8.6	0.188596491	15.01162791	26.05.2014	203	43.6	42.3	40.6	42.16666667	15	22	62	3.8	16	2.198	9.806	4.46132848	3.041	0.68	0.974	0.808	4.472058824	0.829568789
EU4x	DE6	48.1688	8.3945	903	2011	DE6-17	DE6-17A	3	04.11.2013	11.11.2013	7	3	1	45.5	32.8	1.387195122	11	314.9	101.87	0.323499524	135.7	21.2	0.156226971	14.85377358	02.06.2014	210	55	56.4	44.7	52.03333333	7	9	79	4.8	18.74	7.278	22.219	3.052899148	6.068	0.958	1.455	1.009	6.334029228	0.69347079
EU4x	DE6	48.1688	8.3945	903	2011	DE6-1	DE6-1B	3	04.11.2013	11.11.2013	7	3	1	47.6	31.6	1.506329114	13	272.7	115.57	0.423799047	127	17.2	0.135433071	15.85465116	30.05.2014	207	53.2	50.1	45.5	49.6	12	22	63	7.5	23.86	4.272	15.911	3.724485019	4.744	0.795	1.233	0.822	5.967295597	0.666666667
EU4x	DE6	48.1688	8.3945	903	2011	DE6-5	DE6-5B	3	04.11.2013	15.11.2013	11	3	1	39.6	24.9	1.590361446	13	271.6	86.9	0.319955817	135.7	22.8	0.168017686	11.9122807	26.05.2014	203	53.1	53.7	54.5	53.76666667	12	27	93	5.1	35.37	6.638	30.06	4.528472431	6.977	0.795	1.9	0.59	8.776100629	0.310526316
EU4x	DE6	48.1688	8.3945	903	2011	DE6-9	DE6-9B	3	04.11.2013	13.11.2013	9	3	1	32.7	24.5	1.334693878	10	334.5	110.37	0.329955157	133.9	34.4	0.25690814	9.723837209	20.05.2014	197	57.6	50.7	55.2	54.5	7	11	86	6.5	25.57	7.572	26.973	3.562202853	6.792	0.923	1.751	1.1	7.358613218	0.62821245
EU4x	DE6	48.1688	8.3945	903	2011	DE6-13	DE6-13B	3	04.11.2013	11.11.2013	7	3	1	38.3	30.6	1.251633987	9	498.2	154.39	0.309895624	222	26.5	0.119369369	18.8	10.06.2014	218	55.7	48.9	56.3	53.63333333	6	18	91	5.5	24.06	10.044	25.5	2.538829152	6.685	1.31	2.083	1.514	5.103053435	0.726836294
EU4x	DE6	48.1688	8.3945	903	2011	DE6-17	DE6-17B	3	04.11.2013	13.11.2013	9	3	1	23.1	23.4	0.987179487	9	433.2	216.13	0.498915051	138.3	29.8	0.215473608	14.53691275	10.06.2014	218	51.2	55.3	48.5	51.66666667	7	12	86	5	19.11	5.946	20.134	3.386141944	5.232	0.822	1.727	0.975	6.364963504	0.564562826
EU4x	FR20	43.4394	2.3973	600	2012	FR20-5	FR20-5A	3	05.11.2013	13.11.2013	8	3	1	32.9	24.8	1.326612903	13	343.3	153.5	0.447130789	150.3	20.3	0.135063207	16.91133005	21.05.2014	197	44.8	51.2	49.2	48.4	10	23	80	4.9	23.79	4.953	23.38	4.720371492	4.659	0.791	1.675	0.83	5.890012642	0.495522388
EU4x	FR20	43.4394	2.3973	600	2012	FR20-11	FR20-11A	3	05.11.2013	13.11.2013	8	3	1	47.1	37.5	1.256	9	194.9	110.01	0.564443304	89.8	14.7	0.163697105	13.2585034	12.06.2014	219	53.7	51.5	47	50.73333333	8	11	92	4.2	20.61	4.563	24.892	5.455182994	5.285	0.587	1.448	0.6	9.003407155	0.414364641
EU4x	FR20	43.4394	2.3973	600	2012	FR20-15	FR20-15A	3	05.11.2013	13.11.2013	8	3	1	42.7	27.5	1.552727273	9	361.2	107.77	0.298366556	204.2	30.4	0.148873653	11.88157895	26.05.2014	202	41.9	50.7	48.8	47.13333333	9	12	92	5.2	21.64	5.059	18.701	3.696580352	4.82	0.759	1.795	0.803	6.350461133	0.44735376
EU4x	FR20	43.4394	2.3973	600	2012	FR20-17	FR20-17A	3	05.11.2013	13.11.2013	8	3	1	34.5	29	1.189655172	8	251.6	89.34	0.35508744	135.9	27	0.198675497	9.318518519	12.06.2014	219	48.8	51.2	58.1	52.7	11	17	82	5.4	27.43	5.652	25.186	4.456121727	5.285	0.581	1.59	0.701	9.096385542	0.440880503
EU4x	FR20	43.4394	2.3973	600	2012	FR20-1	FR20-1A	3	05.11.2013	13.11.2013	8	3	1	44.8	34.5	1.298550725	14	371.7	127.16	0.342103847	155.4	23	0.148005148	16.16086957	17.06.2014	224	33.3	39.3	39.1	37.23333333	12	32	94	5.1	45.41	7.227	28.469	3.939255569	7.249	0.547	1.644	0.513	13.25228519	0.312043796
EU4x	FR20	43.4394	2.3973	600	2012	FR20-1	FR20-1B	3	05.11.2013	13.11.2013	8	3	1	29.3	25	1.172	9	388.4	146.98	0.378424305	158.5	24.3	0.153312303	15.98353909	12.06.2014	219	45.6	39.9	44.8	43.43333333	7	26	94	5.8	28.73	10.857	25.099	2.311780418	7.351	1.181	1.639	1.017	6.224386113	0.620500305
EU4x	FR20	43.4394	2.3973	600	2012	FR20-5	FR20-5B	3	05.11.2013	18.11.2013	13	3	1	32.8	22.3	1.470852018	24	275.5	139.31	0.505662432	114.4	16	0.13986014	17.21875	10.06.2014	217	47.8	36	42.1	41.96666667	19	25	96	4.1	27.76	6.044	21.637	3.579913964	5.785	0.848	1.376	0.911	6.821933962	0.662063953
EU4x	FR20	43.4394	2.3973	600	2012	FR20-11	FR20-11B	3	05.11.2013	13.11.2013	8	3	1	39.7	30.4	1.305921053	8	330.4	154.68	0.468159806	165.4	20.9	0.126360339	15.80861244	12.06.2014	219	52.4	40.1	52.5	48.33333333	10	15	95	4.8	24.28	5.986	26.579	4.440193785	5.528	0.744	1.885	0.885	7.430107527	0.469496021
EU4x	FR20	43.4394	2.3973	600	2012	FR20-15	FR20-15B	3	05.11.2013	13.11.2013	8	2	0.666666667	48.7	29	1.679310345	12	341.7	147.32	0.431138426	139.8	20.4	0.145922747	16.75	10.06.2014	217	41.5	40.1	38.7	40.1	9	31	100	6	39.76	7.762	27.812	3.58309714	6.923	0.667	1.658	0.957	10.37931034	0.577201448
EU4x	FR20	43.4394	2.3973	600	2012	FR20-17	FR20-17B	3	05.11.2013	13.11.2013	8	3	1	36.9	33.6	1.098214286	10	406.3	182.1	0.448190992	179.5	26.7	0.148746518	15.21722846	26.05.2014	202	41.6	47.2	45.7	44.83333333	14	38	98	4.6	44.22	6.779	31.372	4.627821213	6.343	0.752	2.12	0.906	8.434840426	0.427358491
EU4x	FR26	47.3241	-2.0137	6	2012	FR26-3	FR26-3A	3	07.11.2013	15.11.2013	8	3	1	52	40.6	1.280788177	9	297.7	138.12	0.463957004	135.6	18.6	0.137168142	16.00537634	26.05.2014	200	50	54.8	49	51.26666667	11	35	74	4.8	38.82	3.127	19.885	6.359130157	4.566	0.398	1.248	0.462	11.47236181	0.370192308
EU4x	FR26	47.3241	-2.0137	6	2012	FR26-9	FR26-9A	3	07.11.2013	15.11.2013	8	3	1	32.5	28.6	1.136363636	9	326.1	131.04	0.401839926	198.1	26.5	0.133770823	12.30566038	10.06.2014	215	54.6	57.2	46.4	52.73333333	16	44	78	7.1	34.64	7.578	24.617	3.248482449	4.829	0.791	2.137	1.06	6.104930468	0.496022461
EU4x	FR26	47.3241	-2.0137	6	2012	FR26-11	FR26-11A	3	07.11.2013	13.11.2013	6	3	1	36.1	27.9	1.29390681	10	412.4	135.46	0.328467507	229.1	24.3	0.10606722	16.97119342	26.05.2014	200	57.3	54.6	47.9	53.26666667	11	33	92	4	27.25	12.133	26.112	2.152147037	6.407	1.286	2.173	1.112	4.982115086	0.511734929
EU4x	FR26	47.3241	-2.0137	6	2012	FR26-12	FR26-12A	3	07.11.2013	15.11.2013	8	3	1	31	22.7	1.365638767	9	469.4	189.12	0.402897316	200	28.2	0.141	16.64539007	30.05.2014	204	55.7	53.5	53.2	54.13333333	16	74	73	3.9	47.01	5.103	22.315	4.372917891	4.422	0.753	2.156	1.061	5.87250996	0.492115028
EU4x	FR26	47.3241	-2.0137	6	2012	FR26-14	FR26-14A	3	07.11.2013	13.11.2013	6	3	1	34.1	30.6	1.114379085	9	220.2	93.44	0.424341508	108	11.3	0.10462963	19.48672566	10.06.2014	215	50.8	53.2	48.5	50.83333333	8	31	89	5.6	29.23	9.737	34.348	3.527575229	5.574	0.876	2.61	1.121	6.363013699	0.429501916
EU4x	FR26	47.3241	-2.0137	6	2012	FR26-3	FR26-3B	3	07.11.2013	15.11.2013	8	3	1	31.6	28.5	1.10877193	11	444.4	169.34	0.381053105	198.3	30.3	0.15279879	14.66666667	10.06.2014	215	58.3	56.5	59.7	58.16666667	11	24	86	4.5	29.61	9.777	36.224	3.70502199	7.873	0.602	1.407	0.725	13.07807309	0.515280739
EU4x	FR26	47.3241	-2.0137	6	2012	FR26-9	FR26-9B	3	07.11.2013	15.11.2013	8	3	1	23.1	18.4	1.255434783	10	222	107.78	0.485495495	74.4	10.2	0.137096774	21.76470588	31.05.2014	205	54	51.8	49.6	51.8	11	26	74	5.6	22.92	5.487	19.701	3.590486605	4.532	0.911	1.859	0.859	4.974753019	0.462076385
EU4x	FR26	47.3241	-2.0137	6	2012	FR26-11	FR26-11B	3	07.11.2013	15.11.2013	8	3	1	25.3	24	1.054166667	8	605.1	206.91	0.34194348	224.9	30.2	0.134281903	20.03642384	28.05.2014	202	69.3	49.3	66.9	61.83333333	12	41	69	5.2	31.74	6.391	23.887	3.73759975	5.147	0.943	2.039	0.746	5.458112407	0.36586562
EU4x	FR26	47.3241	-2.0137	6	2012	FR26-12	FR26-12B	5	07.11.2013	15.11.2013	8	4	0.8	28.4	25.8	1.100775194	8	505.6	176.03	0.348160601	197.7	25.8	0.130500759	19.59689922	02.06.2014	207	54.1	48.4	54.2	52.23333333	11	34	83	4.8	27.55	3.765	19.48	5.173970784	4.25	0.677	1.456	0.614	6.277695716	0.421703297
EU4x	FR26	47.3241	-2.0137	6	2012	FR26-14	FR26-14B	3	07.11.2013	15.11.2013	8	3	1	29.1	28.1	1.035587189	7	454.6	131.92	0.290189177	256.6	33.6	0.130943102	13.5297619	10.06.2014	215	51.1	52.7	43.7	49.16666667	8	25	85	5.8	28.96	6.394	25.249	3.948858305	4.77	0.923	1.759	1.156	5.167930661	0.657191586
EU4x	FR36	44.1108	3.4036	750	2013	FR36-1	FR36-1A	3	06.11.2013	15.11.2013	9	3	1	33.1	24.2	1.367768595	7	238.6	115.95	0.485959765	121.8	21.1	0.173234811	11.30805687	28.05.2014	203	54.3	56.4	56.4	55.7	6	12	66	4.8	9.43	2.262	13.129	5.804155615	3.549	0.406	1.381	0.692	8.74137931	0.501086169
EU4x	FR36	44.1108	3.4036	750	2013	FR36-3	FR36-3A	3	06.11.2013	15.11.2013	9	3	1	33.2	25.6	1.296875	10	315	167.8	0.532698413	156.6	21.1	0.134738186	14.92890995	12.05.2014	187	53.9	45.7	45.3	48.3	13	29	84	4.5	31.92	2.999	13.993	4.66588863	4.139	0.583	1.231	0.72	7.09948542	0.584890333
EU4x	FR36	44.1108	3.4036	750	2013	FR36-9	FR36-9A	3	06.11.2013	22.11.2013	16	2	0.666666667	38.9	23.2	1.676724138	8	209.3	114.83	0.548638318	96.1	13.4	0.139438085	15.61940299	28.05.2014	203	48.9	46.2	40.3	45.13333333	13	22	70	4.4	19.04	4.688	18.24	3.890784983	4.796	0.834	1.757	1.077	5.75059952	0.612976665
EU4x	FR36	44.1108	3.4036	750	2013	FR36-12	FR36-12A	3	06.11.2013	13.11.2013	7	3	1	34.9	22.8	1.530701754	9	349.5	117.18	0.33527897	143.2	21	0.146648045	16.64285714	10.06.2014	216	50.4	52.5	48.3	50.4	10	31	87	4.9	26.09	6.446	23.873	3.703537077	7.317	0.616	1.587	0.816	11.87824675	0.514177694
EU4x	FR36	44.1108	3.4036	750	2013	FR36-6	FR36-6A	3	06.11.2013	13.11.2013	7	3	1	30	27	1.111111111	12	423.6	155.18	0.366336166	188.4	23.4	0.124203822	18.1025641	10.06.2014	216	37.4	40.5	37.6	38.5	8	13	71	4.5	19.12	3.287	15.172	4.615759051	3.851	0.63	1.316	0.91	6.112698413	0.691489362
EU4x	FR36	44.1108	3.4036	750	2013	FR36-1	FR36-1B	3	06.11.2013	22.11.2013	16	2	0.666666667	24.5	18.1	1.35359116	7	325.8	155.78	0.478146102	147.8	18.2	0.123139378	17.9010989	26.05.2014	201	56.8	55	48.8	53.53333333	14	19	68	4.7	24.95	5.699	29.641	5.20108791	7.676	0.462	1.624	0.479	16.61471861	0.294950739
EU4x	FR36	44.1108	3.4036	750	2013	FR36-3	FR36-3B	3	06.11.2013	18.11.2013	12	3	1	35.1	27.1	1.295202952	9	458.8	181.22	0.394986922	267.2	36.1	0.13510479	12.70914127	23.05.2014	198	44.8	41.5	46.7	44.33333333	11	36	72	5.8	31.4	7.919	26.89	3.395630761	7.026	0.95	1.796	1.016	7.395789474	0.565701559
EU4x	FR36	44.1108	3.4036	750	2013	FR36-9	FR36-9B	3	06.11.2013	0	NA	0	0	36.5	21.4	1.705607477	8	408.2	114.99	0.281700147	225.6	27.1	0.120124113	15.06273063	21.05.2014	196	63.3	50.3	40	51.2	13	41	81	6.6	33.32	5.873	23.709	4.036948749	5.751	0.906	1.73	0.822	6.347682119	0.475144509
EU4x	FR36	44.1108	3.4036	750	2013	FR36-12	FR36-12B	3	06.11.2013	13.11.2013	7	2	0.666666667	36.6	25.3	1.446640316	10	575	208.17	0.362034783	240	34.5	0.14375	16.66666667	12.05.2014	187	45.6	44.1	60.4	50.03333333	12	43	57	7.1	32.46	5.916	23.022	3.89148073	5.431	0.718	1.402	0.803	7.564066852	0.57275321
EU4x	FR36	44.1108	3.4036	750	2013	FR36-6	FR36-6B	3	06.11.2013	13.11.2013	7	3	1	35.5	28.5	1.245614035	12	607.3	232.61	0.383023218	265.4	34.3	0.129238885	17.70553936	30.05.2014	205	41.6	45.2	42.6	43.13333333	9	31	83	4.9	53.2	7.389	29.019	3.927324401	6.096	0.795	2.279	1.104	7.667924528	0.484422993
EU4x	FR39	43.9678	3.1144	808	2013	FR39-18	FR39-18A	3	04.11.2013	13.11.2013	9	2	0.666666667	29.8	18.9	1.576719577	9	321.6	145.27	0.451710199	123.6	16.6	0.134304207	19.37349398	17.06.2014	225	52.3	43.6	45.2	47.03333333	5	11	90	4.7	16.4	5.177	20.239	3.909406992	5.73	0.738	1.619	0.881	7.764227642	0.544163064
EU4x	FR39	43.9678	3.1144	808	2013	FR39-1	FR39-1A	3	04.11.2013	11.11.2013	7	3	1	29.1	21.7	1.341013825	11	255.7	134.8	0.527180289	109.4	13.6	0.124314442	18.80147059	02.06.2014	210	45	46	46.5	45.83333333	8	13	75	6.1	24.06	7.095	28.9	4.07329105	6.076	0.825	1.809	1.156	7.364848485	0.639027087
EU4x	FR39	43.9678	3.1144	808	2013	FR39-3	FR39-3A	3	04.11.2013	18.11.2013	14	1	0.333333333	29	18.8	1.542553191	9	277.8	109.31	0.393484521	126.3	17.6	0.139350752	15.78409091	10.06.2014	218	46.3	36	35.9	39.4	5	17	89	4.4	22.26	5.245	18.902	3.603813155	5.241	0.821	1.349	1.02	6.383678441	0.756115641
EU4x	FR39	43.9678	3.1144	808	2013	FR39-7	FR39-7A	3	04.11.2013	02.12.2013	28	1	0.333333333	32.4	22.8	1.421052632	9	355.2	171.46	0.482713964	134	18.1	0.135074627	19.62430939	26.05.2014	203	46.7	53.5	43.8	48	11	24	89	4.2	32.21	5.945	25.258	4.248612279	5.659	0.77	1.66	0.953	7.349350649	0.574096386
EU4x	FR39	43.9678	3.1144	808	2013	FR39-14	FR39-14A	3	04.11.2013	13.11.2013	9	3	1	27.4	22	1.245454545	9	314	145.5	0.463375796	169.5	19.2	0.113274336	16.35416667	02.06.2014	210	50.3	49.6	52.6	50.83333333	10	17	73	3.8	27.06	5.628	23.845	4.236851457	5.231	0.718	1.359	0.821	7.28551532	0.604120677
EU4x	FR39	43.9678	3.1144	808	2013	FR39-18	FR39-18B	3	04.11.2013	13.11.2013	9	2	0.666666667	24.8	22	1.127272727	9	478.6	176.87	0.369557041	173.7	21.6	0.124352332	22.15740741	05.06.2014	213	43.6	41.1	45	43.23333333	11	33	78	4.9	31.29	5.152	17.768	3.448757764	5.511	0.889	1.385	0.923	6.199100112	0.666425993
EU4x	FR39	43.9678	3.1144	808	2013	FR39-1	FR39-1B	3	04.11.2013	13.11.2013	9	3	1	31.7	29.4	1.078231293	11	277.8	128.58	0.462850972	176.1	18.8	0.106757524	14.77659574	02.06.2014	210	NA	NA	NA	NA	10	34	82	6.1	31.22	2.817	18.018	6.396166134	4.18	0.523	1.228	0.587	7.992351816	0.478013029
EU4x	FR39	43.9678	3.1144	808	2013	FR39-3	FR39-3B	3	04.11.2013	18.11.2013	14	2	0.666666667	26.4	18.6	1.419354839	14	195.5	140.33	0.717800512	87.2	12.4	0.142201835	15.76612903	12.06.2014	220	52.1	50.1	47.2	49.8	9	25	68	3.7	22.78	3.782	23.679	6.26097303	5.593	0.428	1.098	0.681	13.06775701	0.620218579
EU4x	FR39	43.9678	3.1144	808	2013	FR39-7	FR39-7B	3	04.11.2013	13.11.2013	9	2	0.666666667	33.9	28	1.210714286	9	323.2	163.12	0.50470297	137.6	20.4	0.148255814	15.84313725	19.05.2014	196	54.9	55.1	60.9	56.96666667	11	33	81	5.7	31.73	7.207	30.018	4.165117247	5.82	0.85	2.529	1.154	6.847058824	0.456306841
EU4x	FR39	43.9678	3.1144	808	2013	FR39-14	FR39-14B	3	04.11.2013	13.11.2013	9	3	1	28.6	25.6	1.1171875	10	429.8	177.06	0.411959051	171.7	21.4	0.124635993	20.08411215	27.06.2014	235	50.7	43.5	NA	47.1	7	26	92	5.3	20.44	16.041	46.597	2.904868774	11.178	1.008	2.154	1.027	11.08928571	0.476787372
EU4x	FR41	43.7559	2.9761	744	2013	FR41-1	FR41-1A	3	05.11.2013	13.11.2013	8	3	1	38.6	23.3	1.656652361	18	263.6	121.79	0.462025797	107.4	15.7	0.146182495	16.78980892	30.05.2014	206	52.5	47.2	49.1	49.6	14	30	78	4.6	22.54	2.96	16.52	5.581081081	4.293	0.444	1.406	0.541	9.668918919	0.384779516
EU4x	FR41	43.7559	2.9761	744	2013	FR41-7	FR41-7A	3	05.11.2013	13.11.2013	8	3	1	34.4	27	1.274074074	9	343.9	166.43	0.483948822	160.2	20.6	0.128589263	16.69417476	02.06.2014	209	37.4	39.5	45.2	40.7	11	25	77	4	25.84	7.541	27.907	3.700702825	6.155	0.81	1.599	0.666	7.598765432	0.416510319
EU4x	FR41	43.7559	2.9761	744	2013	FR41-11	FR41-11A	3	05.11.2013	13.11.2013	8	3	1	38.1	28.5	1.336842105	11	384	165	0.4296875	162.7	23.4	0.143822987	16.41025641	27.05.2014	203	47.1	45.7	45.7	46.16666667	8	33	83	5	28.02	4.571	22.458	4.913148108	5.108	0.532	1.956	0.585	9.601503759	0.299079755
EU4x	FR41	43.7559	2.9761	744	2013	FR41-14	FR41-14A	3	05.11.2013	13.11.2013	8	3	1	39.5	26	1.519230769	11	310.1	130.16	0.419735569	161.6	24.8	0.153465347	12.50403226	26.05.2014	202	46.2	57.8	43.9	49.3	11	27	79	4.6	27.38	3.482	16.765	4.814761631	4.668	0.531	1.368	0.821	8.790960452	0.600146199
EU4x	FR41	43.7559	2.9761	744	2013	FR41-17	FR41-17A	3	05.11.2013	18.11.2013	13	3	1	39	29.4	1.326530612	8	256	123.74	0.483359375	126.9	17.8	0.140267928	14.38202247	26.05.2014	202	59.1	52.1	52.9	54.7	11	27	81	5.8	26.25	5.149	22.631	4.395222373	5.917	0.635	1.703	0.961	9.318110236	0.564298297
EU4x	FR41	43.7559	2.9761	744	2013	FR41-1	FR41-1B	3	05.11.2013	13.11.2013	8	3	1	36.3	28.1	1.291814947	13	204.5	88.92	0.434816626	114.9	22.4	0.194952132	9.129464286	28.05.2014	204	42.3	43.3	45.1	43.56666667	11	30	80	4.6	27.8	3.786	18.524	4.89276281	4.636	0.581	1.814	0.718	7.979345955	0.395810364
EU4x	FR41	43.7559	2.9761	744	2013	FR41-7	FR41-7B	3	05.11.2013	18.11.2013	13	3	1	28.5	28	1.017857143	9	403.9	147.84	0.366031196	195.4	23.9	0.122313204	16.89958159	05.06.2014	212	48.3	45.5	50.3	48.03333333	9	19	85	4.7	18.56	5.673	20.746	3.65697162	5.456	0.818	1.768	1.059	6.66992665	0.5989819
EU4x	FR41	43.7559	2.9761	744	2013	FR41-11	FR41-11B	3	05.11.2013	11.11.2013	6	3	1	29.7	29.9	0.993311037	9	306.9	142.47	0.464222874	119.5	18.4	0.153974895	16.67934783	26.05.2014	202	43	58.2	52	51.06666667	9	25	59	4.1	23.9	4.601	22.568	4.905020648	4.759	0.679	2.385	0.513	7.008836524	0.21509434
EU4x	FR41	43.7559	2.9761	744	2013	FR41-14	FR41-14B	3	05.11.2013	18.11.2013	13	2	0.666666667	33.1	28.9	1.14532872	10	326.7	130.63	0.399846954	142.1	20.3	0.142857143	16.09359606	05.06.2014	212	39.8	45.6	35.1	40.16666667	7	10	61	4	15.97	2.887	14.569	5.046414964	3.997	0.481	1.337	0.727	8.30977131	0.543754675
EU4x	FR41	43.7559	2.9761	744	2013	FR41-17	FR41-17B	3	05.11.2013	22.11.2013	17	3	1	33.6	28.4	1.183098592	10	272	133.6	0.491176471	153.8	16.3	0.105981795	16.68711656	30.05.2014	206	51.5	49.5	50.4	50.46666667	13	34	84	5	32.17	3.818	19.11	5.005238345	5.08	0.517	1.781	0.874	9.825918762	0.490735542
EU4x	FR43	43.434	2.6053	801	2013	FR43-19	FR43-19A	3	07.11.2013	15.11.2013	8	3	1	37.7	26.3	1.433460076	8	234.1	117.49	0.501879539	244.8	35.3	0.144199346	6.631728045	10.06.2014	215	46.3	50.2	52.3	49.6	10	24	79	6.7	26.21	3.103	14.391	4.6377699	3.608	0.658	1.346	0.923	5.483282675	0.685735513
EU4x	FR43	43.434	2.6053	801	2013	FR43-14	FR43-14A	3	07.11.2013	18.11.2013	11	3	1	42.4	29.3	1.447098976	16	482.1	153.15	0.317672682	247.4	33.8	0.136620857	14.26331361	05.06.2014	210	59.6	55.3	46.6	53.83333333	8	23	80	6.1	25.44	5.43	23.263	4.284162063	5.434	0.751	1.847	1	7.235685752	0.541418517
EU4x	FR43	43.434	2.6053	801	2013	FR43-13	FR43-13A	3	07.11.2013	15.11.2013	8	3	1	34.4	32.1	1.07165109	9	391.3	158.78	0.40577562	158.4	27.2	0.171717172	14.38602941	12.06.2014	217	45	46.6	47.9	46.5	12	33	104	5.7	39.13	7.757	25.275	3.258347299	7.049	0.821	1.783	1.026	8.585870889	0.575434661
EU4x	FR43	43.434	2.6053	801	2013	FR43-16	FR43-16A	3	07.11.2013	15.11.2013	8	3	1	46.1	30	1.536666667	11	228.6	106.46	0.465704287	85.2	13.4	0.157276995	17.05970149	22.05.2014	196	50.7	50.7	62.2	54.53333333	16	43	82	4.2	32.48	7.204	21.648	3.004997224	6.383	0.923	1.552	1.133	6.915492958	0.730025773
EU4x	FR43	43.434	2.6053	801	2013	FR43-20	FR43-20A	3	07.11.2013	02.12.2013	25	1	0.333333333	12.4	11.1	1.117117117	6	496.3	134.24	0.270481564	234.1	32.1	0.137120889	15.46105919	02.06.2014	207	45	42.4	44.2	43.86666667	12	26	79	4.5	22.45	5.672	20.135	3.549894217	5.095	0.889	1.09	0.752	5.731158605	0.689908257
EU4x	FR43	43.434	2.6053	801	2013	FR43-19	FR43-19B	3	07.11.2013	15.11.2013	8	3	1	36.1	26.7	1.352059925	8	337	123.54	0.366587537	180.8	24.8	0.137168142	13.58870968	23.05.2014	197	43.9	46.9	42.3	44.36666667	12	29	82	5	25.71	5.128	21.322	4.157956318	5.029	0.752	1.932	0.84	6.6875	0.434782609
EU4x	FR43	43.434	2.6053	801	2013	FR43-14	FR43-14B	3	07.11.2013	15.11.2013	8	2	0.666666667	26.8	20.1	1.333333333	13	317.8	155.03	0.48782253	168.6	21.5	0.127520759	14.78139535	05.06.2014	210	49.2	49.9	48.2	49.1	8	19	83	3.9	17.7	5.779	25.587	4.427582627	5.686	0.818	2.087	0.942	6.951100244	0.451365597
EU4x	FR43	43.434	2.6053	801	2013	FR43-13	FR43-13B	4	07.11.2013	18.11.2013	11	3	0.75	24.6	21.1	1.165876777	11	368.4	153.55	0.416802389	149.7	22.5	0.150300601	16.37333333	05.06.2014	210	54.1	56.4	48.7	53.06666667	13	30	80	4.9	25.92	4.242	18.674	4.402168788	5.04	0.609	1.515	0.795	8.275862069	0.524752475
EU4x	FR43	43.434	2.6053	801	2013	FR43-16	FR43-16B	3	07.11.2013	15.11.2013	8	3	1	26.2	20.5	1.27804878	14	233.3	120.52	0.516588084	92	14.3	0.155434783	16.31468531	24.05.2014	198	45.3	42.7	44.9	44.3	13	32	70	3.6	17.42	7.955	30.687	3.857573853	7.039	0.704	1.662	0.702	9.998579545	0.422382671
EU4x	FR43	43.434	2.6053	801	2013	FR43-20	FR43-20B	3	07.11.2013	29.11.2013	22	2	0.666666667	19.7	17	1.158823529	8	321.6	138.88	0.431840796	131.5	19.4	0.147528517	16.57731959	12.06.2014	217	45.1	43.2	43.9	44.06666667	10	25	86	4.7	23.21	7.445	22.726	3.052518469	5.836	1.052	1.674	0.983	5.547528517	0.587216249
EU4x	GE2	41.7387	43.500396	1654	2011	GE2-5	GE2-5A	3	04.11.2013	11.11.2013	7	3	1	30.5	28	1.089285714	9	226.8	79.31	0.349691358	138.8	19.8	0.142651297	11.45454545	20.06.2014	228	NA	NA	NA	NA	3	6	39	4.3	7.55	4.082	13.743	3.366731994	4.567	0.829	1.02	0.73	5.509047045	0.715686275
EU4x	GE2	41.7387	43.500396	1654	2011	GE2-8	GE2-8A	3	04.11.2013	13.11.2013	9	3	1	34.3	24.4	1.405737705	15	245	122	0.497959184	100.7	14.1	0.140019861	17.37588652	10.06.2014	218	54.6	53.7	53	53.76666667	12	26	102	5.5	41.04	5.163	20.976	4.062754213	6.005	0.67	1.266	0.65	8.962686567	0.51342812
EU4x	GE2	41.7387	43.500396	1654	2011	GE2-10	GE2-10A	3	04.11.2013	11.11.2013	7	3	1	35.1	26.6	1.319548872	12	260.3	112.12	0.430733769	106	17.5	0.16509434	14.87428571	24.06.2014	232	56.9	55.6	54.2	55.56666667	8	33	106	5.4	37.97	7.557	24.025	3.179171629	8.192	0.547	1.026	0.599	14.976234	0.583820663
EU4x	GE2	41.7387	43.500396	1654	2011	GE2-13	GE2-13A	3	04.11.2013	11.11.2013	7	3	1	31.2	30	1.04	8	350.5	98.69	0.281569187	183.4	30	0.163576881	11.68333333	26.06.2014	234	60.8	59.7	52.3	57.6	5	26	110	5.2	29.55	5.953	23.866	4.009071057	6.385	0.692	1.295	0.821	9.226878613	0.633976834
EU4x	GE2	41.7387	43.500396	1654	2011	GE2-17	GE2-17A	3	04.11.2013	13.11.2013	9	2	0.666666667	40.8	37.8	1.079365079	11	266.6	104.7	0.392723181	141.4	23	0.162659123	11.59130435	17.06.2014	225	53.6	55.6	57.2	55.46666667	9	16	78	4.5	18.86	4.766	31.088	6.522870332	5.769	0.449	1.388	0.475	12.84855234	0.34221902
EU4x	GE2	41.7387	43.500396	1654	2011	GE2-5	GE2-5B	3	04.11.2013	13.11.2013	9	3	1	32.5	30.6	1.062091503	10	258.3	126.37	0.489237321	109.7	17.6	0.160437557	14.67613636	10.06.2014	218	63.7	43.3	60.5	55.83333333	12	38	118	7.3	69.17	5.653	17.469	3.090217584	5.625	0.907	1.183	0.839	6.201764057	0.709213863
EU4x	GE2	41.7387	43.500396	1654	2011	GE2-8	GE2-8B	3	04.11.2013	15.11.2013	11	3	1	31.1	18.1	1.718232044	15	242.6	159.41	0.65708986	102.4	17	0.166015625	14.27058824	17.06.2014	225	48.1	48.1	46.5	47.56666667	14	36	99	4.8	27.55	5.636	18.959	3.363910575	6.028	0.654	1.09	0.757	9.217125382	0.694495413
EU4x	GE2	41.7387	43.500396	1654	2011	GE2-10	GE2-10B	3	04.11.2013	11.11.2013	7	2	0.666666667	40.1	36.4	1.101648352	10	312.8	110.46	0.353132992	232.3	28.7	0.123547137	10.8989547	10.06.2014	218	56.1	66	58	60.03333333	11	43	102	6.6	66.42	11.822	26.329	2.227118931	7.56	1.184	1.897	1.581	6.385135135	0.833421191
EU4x	GE2	41.7387	43.500396	1654	2011	GE2-13	GE2-13B	3	04.11.2013	15.11.2013	11	3	1	34.8	38.4	0.90625	8	611.6	213.69	0.349395029	252.3	39.5	0.156559651	15.4835443	24.06.2014	232	57.6	60.1	59	58.9	8	47	107	7.7	47.17	10.929	42.476	3.886540397	12.078	0.616	1.317	0.799	19.60714286	0.606681853
EU4x	GE2	41.7387	43.500396	1654	2011	GE2-17	GE2-17B	3	04.11.2013	13.11.2013	9	3	1	31.1	27	1.151851852	10	354.3	131.59	0.371408411	160.9	20.7	0.128651336	17.11594203	20.06.2014	228	54.7	53	46.2	51.3	4	14	93	4.9	18.36	12.01	42.441	3.533805162	10.849	0.641	2.001	0.923	16.925117	0.461269365
EU4x	RO6	47.0949	26.3254	259	2011	RO6-1	RO6-1A	4	06.11.2013	15.11.2013	9	3	0.75	37.7	33.1	1.13897281	8	439.6	157.89	0.359167425	186.8	30.3	0.162205567	14.50825083	12.06.2014	218	53.1	48.2	52.6	51.3	10	26	99	5.1	34.42	6.734	22.003	3.267448767	5.726	0.899	1.352	0.942	6.369299221	0.696745562
EU4x	RO6	47.0949	26.3254	259	2011	RO6-7	RO6-7A	4	06.11.2013	13.11.2013	7	3	0.75	38.4	27	1.422222222	8	201.2	78.1	0.388170974	95.4	17.8	0.186582809	11.30337079	24.06.2014	230	52.2	56	47.4	51.86666667	10	24	85	4.9	30.12	4.714	17.708	3.756470089	5.094	0.923	1.095	0.821	5.518959913	0.749771689
EU4x	RO6	47.0949	26.3254	259	2011	RO6-9	RO6-9A	4	06.11.2013	13.11.2013	7	2	0.5	43.8	27	1.622222222	9	219.8	94.29	0.428980892	76.3	13.6	0.178243775	16.16176471	05.06.2014	211	48.2	60.6	51.8	53.53333333	8	16	85	6.5	16.37	7.302	20.825	2.851958368	5.756	1.07	1.478	0.986	5.379439252	0.667117727
EU4x	RO6	47.0949	26.3254	259	2011	RO6-15	RO6-15A	4	06.11.2013	18.11.2013	12	3	0.75	43.3	28.7	1.508710801	8	568.2	151.78	0.267124252	271.9	45.5	0.167340934	12.48791209	12.06.2014	218	58.6	55.4	53.3	55.76666667	9	33	107	7	30.96	5.5	19.622	3.567636364	5.671	0.829	1.269	0.906	6.840772014	0.713947991
EU4x	RO6	47.0949	26.3254	259	2011	RO6-17	RO6-17A	3	06.11.2013	15.11.2013	9	3	1	30.4	26.7	1.138576779	9	269.3	88.67	0.329261047	116.7	18.4	0.157669237	14.63586957	20.06.2014	226	48.2	52.1	39.9	46.73333333	10	13	86	3.7	14.3	4.142	15.202	3.670207629	5.586	0.641	0.669	0.523	8.71450858	0.781763827
EU4x	RO6	47.0949	26.3254	259	2011	RO6-1	RO6-1B	4	06.11.2013	13.11.2013	7	3	0.75	44.8	37	1.210810811	11	205.2	92.2	0.449317739	82.3	12.8	0.155528554	16.03125	16.06.2014	222	NA	NA	NA	NA	11	37	103	5.3	43.65	7.82	22.845	2.921355499	6.872	1.076	1.367	1.046	6.3866171	0.765179225
EU4x	RO6	47.0949	26.3254	259	2011	RO6-7	RO6-7B	4	06.11.2013	13.11.2013	7	3	0.75	49.8	33.4	1.491017964	14	215.7	114.74	0.531942513	84.7	12.1	0.142857143	17.82644628	17.06.2014	223	56.7	57.4	57.8	57.3	8	23	95	5.9	31.01	6.879	20.399	2.965401948	6.033	1.013	0.957	0.862	5.955577493	0.900731452
EU4x	RO6	47.0949	26.3254	259	2011	RO6-9	RO6-9B	4	06.11.2013	13.11.2013	7	3	0.75	44	32.8	1.341463415	10	191.5	72.49	0.378537859	72.8	13.9	0.190934066	13.77697842	17.06.2014	223	54.8	54.2	54.2	54.4	9	15	80	4.4	17.04	6.758	18.829	2.786179343	7.676	0.797	0.941	0.715	9.631116688	0.759829968
EU4x	RO6	47.0949	26.3254	259	2011	RO6-15	RO6-15B	4	06.11.2013	0	NA	0	0	39.5	26.9	1.468401487	7	304.8	119.72	0.392782152	119.2	20.4	0.17114094	14.94117647	17.06.2014	223	58.7	61.5	61.9	60.7	6	8	72	4	11.81	9.541	29.538	3.095901897	8.497	1.085	1.129	0.744	7.831336406	0.658990257
EU4x	RO6	47.0949	26.3254	259	2011	RO6-17	RO6-17B	4	06.11.2013	18.11.2013	12	3	0.75	46.9	35.3	1.328611898	13	177.4	104.9	0.591319053	132.8	10.8	0.081325301	16.42592593	10.06.2014	216	40.6	45.3	51.5	45.8	13	25	89	5.2	22.71	6.521	22.773	3.492255789	6.947	0.787	1.135	0.795	8.827191868	0.700440529
EU4x	RO8	45.3321	22.7253	1096	2011	RO8-3	RO8-3A	3	05.11.2013	13.11.2013	8	3	1	33.6	23.9	1.405857741	15	246.5	104.37	0.423407708	107	15.5	0.144859813	15.90322581	24.06.2014	231	48.1	46.3	46	46.8	10	23	81	4.3	21.24	6.179	16.732	2.707881534	5.805	0.944	1.064	0.937	6.149364407	0.880639098
EU4x	RO8	45.3321	22.7253	1096	2011	RO8-7	RO8-7A	3	05.11.2013	18.11.2013	13	2	0.666666667	38.1	32.5	1.172307692	15	187	71	0.379679144	85.7	17.4	0.203033839	10.74712644	03.07.2014	240	54.8	53.4	48.9	52.36666667	9	27	89	4.5	22.41	8.34	18.069	2.166546763	6.075	1.403	1.289	1.095	4.330007128	0.849495733
EU4x	RO8	45.3321	22.7253	1096	2011	RO8-13	RO8-13A	3	05.11.2013	15.11.2013	10	3	1	35	27.5	1.272727273	15	156.9	68.79	0.438432122	70.3	12	0.170697013	13.075	24.06.2014	231	51.3	52.4	52.6	52.1	14	22	81	4	17.83	5.174	32.061	6.196559722	7.588	0.43	1.472	0.53	17.64651163	0.360054348
EU4x	RO8	45.3321	22.7253	1096	2011	RO8-17	RO8-17A	3	05.11.2013	18.11.2013	13	2	0.666666667	35.4	27.3	1.296703297	10	195.9	76.43	0.390148035	74.4	12.2	0.163978495	16.05737705	01.07.2014	238	52.5	46.5	40	46.33333333	6	18	86	5.8	12.63	2.729	11.298	4.139978014	3.809	0.746	0.591	0.424	5.105898123	0.717428088
EU4x	RO8	45.3321	22.7253	1096	2011	RO8-1	RO8-1A	3	05.11.2013	18.11.2013	13	2	0.666666667	35.5	25.9	1.370656371	13	181.9	96.86	0.532490379	83.8	13.7	0.163484487	13.27737226	03.07.2014	240	47.3	54.8	52.4	51.5	9	40	96	5.4	29.47	6.972	19.839	2.845524957	7.322	0.936	1.057	0.859	7.822649573	0.812677389
EU4x	RO8	45.3321	22.7253	1096	2011	RO8-3	RO8-3B	3	05.11.2013	18.11.2013	13	2	0.666666667	32.1	24.6	1.304878049	12	260.4	96.14	0.369201229	140.9	23.1	0.163946061	11.27272727	24.06.2014	231	46.3	49	51.7	49	11	53	91	4.8	43.79	5.888	20.688	3.513586957	6.005	0.821	1.168	0.733	7.314250914	0.627568493
EU4x	RO8	45.3321	22.7253	1096	2011	RO8-7	RO8-7B	3	05.11.2013	13.11.2013	8	3	1	33.2	25.7	1.291828794	8	181.7	78.23	0.430544854	78.7	14.5	0.184243964	12.53103448	09.07.2014	246	44.3	49.8	48.6	47.56666667	10	34	86	4.8	28.39	5.844	15.708	2.68788501	5.749	1.027	1.097	0.808	5.597857838	0.736554239
EU4x	RO8	45.3321	22.7253	1096	2011	RO8-13	RO8-13B	3	05.11.2013	18.11.2013	13	2	0.666666667	31.4	22.7	1.383259912	11	294.3	103.9	0.353041115	118.7	17.6	0.148272957	16.72159091	09.07.2014	246	48.3	51.3	53.8	51.13333333	10	59	80	5.6	35.66	4.71	14.391	3.055414013	5.224	0.862	0.913	0.774	6.060324826	0.847754655
EU4x	RO8	45.3321	22.7253	1096	2011	RO8-17	RO8-17B	3	05.11.2013	13.11.2013	8	2	0.666666667	39.6	29.1	1.360824742	14	317.4	99.21	0.312570888	124.4	14.7	0.118167203	21.59183673	16.07.2014	253	53.6	46.9	50.9	50.46666667	12	52	109	5.3	34.78	6.429	15.617	2.429149168	5.547	1.132	1.081	0.925	4.900176678	0.855689177
EU4x	RO8	45.3321	22.7253	1096	2011	RO8-1	RO8-1B	3	05.11.2013	13.11.2013	8	3	1	35.1	25.2	1.392857143	7	260.7	97.6	0.374376678	115.5	15.5	0.134199134	16.81935484	03.07.2014	240	32.3	34.3	39.8	35.46666667	11	28	85	4.2	14.81	6.704	20.099	2.998060859	7.505	0.889	1.079	0.745	8.442069741	0.690454124
EU4x	RUS2	60.065	30.4365	19	2011	RUS2-3	RUS2-3A	3	04.11.2013	11.11.2013	7	2	0.666666667	46.5	25.5	1.823529412	10	430.9	167.98	0.389835229	176	25.1	0.142613636	17.16733068	12.06.2014	220	49.2	36.7	NA	42.95	9	82	86	5.5	31.91	6.57	26.784	4.076712329	7.439	0.616	0.966	0.649	12.0762987	0.67184265
EU4x	RUS2	60.065	30.4365	19	2011	RUS2-7	RUS2-7A	3	04.11.2013	15.11.2013	11	3	1	52.8	31.4	1.681528662	18	308	98.2	0.318831169	123.5	21.9	0.177327935	14.06392694	26.06.2014	234	58.5	63	65.9	62.46666667	11	25	99	4.4	21.79	9.403	26.771	2.847070084	8.964	0.94	1.087	0.73	9.536170213	0.671573137
EU4x	RUS2	60.065	30.4365	19	2011	RUS2-13	RUS2-13A	3	04.11.2013	11.11.2013	7	3	1	20.9	18.1	1.154696133	9	135.1	71.17	0.526794967	61.1	10.7	0.17512275	12.62616822	NA	NA	NA	NA	NA	NA	NA	NA	NA	NA	NA	NA	NA	NA	NA	NA	NA	NA	NA	NA
EU4x	RUS2	60.065	30.4365	19	2011	RUS2-16	RUS2-16A	3	04.11.2013	22.11.2013	18	2	0.666666667	38.9	25.1	1.549800797	7	155.4	75	0.482625483	68.2	13.9	0.203812317	11.17985612	17.06.2014	225	47.6	NA	NA	47.6	2	8	75	4.6	12.15	7.021	26.94	3.837060248	9.746	0.684	0.791	0.504	14.24853801	0.637168142
EU4x	RUS2	60.065	30.4365	19	2011	RUS2-19	RUS2-19A	3	04.11.2013	11.11.2013	7	3	1	42.2	35.5	1.188732394	22	126.9	62.41	0.491804571	51.8	9.3	0.17953668	13.64516129	20.07.2014	258	41.1	NA	NA	41.1	11	38	68	5.2	23.01	NA	NA	NA	NA	NA	NA	NA	NA	NA
EU4x	RUS2	60.065	30.4365	19	2011	RUS2-3	RUS2-3B	3	04.11.2013	13.11.2013	9	3	1	48.2	41.3	1.167070218	8	357.8	125.37	0.35039128	157.5	28	0.177777778	12.77857143	28.06.2014	236	58.8	57	62.7	59.5	5	28	105	6	32.92	10.799	35.115	3.251689971	11.3	0.569	0.803	0.685	19.85940246	0.853051059
EU4x	RUS2	60.065	30.4365	19	2011	RUS2-7	RUS2-7B	3	04.11.2013	11.11.2013	7	2	0.666666667	57.1	36.7	1.555858311	12	469.8	160.01	0.340591741	170.1	27.2	0.159905938	17.27205882	24.06.2014	232	59.8	54.3	54.8	56.3	9	51	97	6.6	48.14	8.958	30.437	3.397745032	8.983	0.872	1.395	0.989	10.3016055	0.708960573
EU4x	RUS2	60.065	30.4365	19	2011	RUS2-13	RUS2-13B	3	04.11.2013	11.11.2013	7	4	1	41.8	35.9	1.164345404	9	209.1	108.79	0.520277379	85.3	15.9	0.186400938	13.1509434	21.06.2014	229	56.5	61.2	55.3	57.66666667	9	50	105	5.8	48.6	8.359	32.604	3.900466563	7.026	0.892	2.156	1.06	7.876681614	0.491651206
EU4x	RUS2	60.065	30.4365	19	2011	RUS2-16	RUS2-16B	3	04.11.2013	13.11.2013	9	2	0.666666667	43.5	33.5	1.298507463	8	233.9	125.99	0.538648995	86.4	12.5	0.144675926	18.712	09.07.2014	247	53.5	50.2	52.2	51.96666667	8	27	99	6.2	27.01	10.961	32.812	2.993522489	9.818	0.906	1.269	0.874	10.83664459	0.688731284
EU4x	RUS2	60.065	30.4365	19	2011	RUS2-19	RUS2-19B	3	04.11.2013	13.11.2013	9	3	1	31.5	27	1.166666667	8	261.1	94.25	0.360972807	103.5	20	0.193236715	13.055	20.07.2014	258	NA	NA	NA	NA	8	39	80	5.3	25.64	NA	NA	NA	NA	NA	NA	NA	NA	NA
EU4x	RUS3	50.54151	36.039447	200	2013	RUS3-7	RUS3-7A	3	05.11.2013	0	NA	0	0	31.1	25.3	1.229249012	8	285.9	106.61	0.37289262	124.2	20.7	0.166666667	13.8115942	12.06.2014	219	52.3	50.7	53.3	52.1	8	26	89	5.3	19.37	5.289	17.22	3.255813953	5.01	0.975	1.385	0.975	5.138461538	0.703971119
EU4x	RUS3	50.541506	36.039447	200	2013	RUS3-3	RUS3-3A	3	05.11.2013	15.11.2013	10	3	1	37.4	26.8	1.395522388	9	261.2	94.16	0.360490046	92.1	16.1	0.174809989	16.22360248	12.06.2014	219	51.9	45.1	45.1	47.36666667	8	8	73	4.1	11.94	6	16.737	2.7895	5.864	0.889	0.794	0.673	6.596175478	0.847607053
EU4x	RUS3	50.541506	36.039447	200	2013	RUS3-22	RUS3-22A	3	05.11.2013	15.11.2013	10	3	1	36.5	22.8	1.600877193	8	416.7	132.96	0.319078474	174.4	26	0.149082569	16.02692308	12.06.2014	219	47.9	47.3	48.7	47.96666667	8	15	87	5.2	22.68	5.85	18.815	3.216239316	6.07	0.88	0.997	0.822	6.897727273	0.82447342
EU4x	RUS3	50.541506	36.039447	200	2013	RUS3-16	RUS3-16A	3	05.11.2013	13.11.2013	8	3	1	49	31.4	1.560509554	9	392.1	158.56	0.404386636	145.8	21.2	0.145404664	18.49528302	12.06.2014	219	53.2	51.3	49.1	51.2	9	14	88	5.9	18.71	6.363	20.133	3.16407355	6.083	1.062	1.26	0.855	5.72787194	0.678571429
EU4x	RUS3	50.541506	36.039447	200	2013	RUS3-10	RUS3-10A	3	05.11.2013	13.11.2013	8	3	1	40.7	31.9	1.275862069	9	220.7	102.21	0.463117354	169	32.2	0.190532544	6.854037267	24.06.2014	231	60.9	56.3	52.9	56.7	9	22	95	5.9	21.16	9.33	31.959	3.425401929	8.938	0.976	1.949	0.889	9.157786885	0.456131349
EU4x	RUS3	50.541506	36.039447	200	2013	RUS3-7	RUS3-7B	3	05.11.2013	15.11.2013	10	2	0.666666667	42	23.5	1.787234043	8	342.7	169.63	0.494981033	151.6	19.7	0.12994723	17.39593909	16.06.2014	223	50.5	47	55	50.83333333	8	12	71	4.8	12.29	6.114	22.02	3.601570167	5.664	0.97	1.42	0.892	5.839175258	0.628169014
EU4x	RUS3	50.541506	36.039447	200	2013	RUS3-3	RUS3-3B	3	05.11.2013	13.11.2013	8	2	0.666666667	39	26.8	1.455223881	9	391.9	129.05	0.329293187	144.1	21.4	0.148507981	18.31308411	12.06.2014	219	51	51.2	49.7	50.63333333	5	26	96	6.4	29.66	11.333	31.012	2.736433425	9.033	1.085	1.581	0.927	8.325345622	0.586337761
EU4x	RUS3	50.541506	36.039447	200	2013	RUS3-22	RUS3-22B	3	05.11.2013	18.11.2013	13	2	0.666666667	47.5	31.6	1.503164557	11	416.5	193.6	0.46482593	113.2	26.3	0.232332155	15.8365019	27.06.2014	234	51	48.2	53.5	50.9	5	31	111	6	28.63	11.545	40.225	3.484192291	11.709	0.643	1.286	0.667	18.20995334	0.518662519
EU4x	RUS3	50.541506	36.039447	200	2013	RUS3-16	RUS3-16B	3	05.11.2013	13.11.2013	8	3	1	43.1	27.7	1.555956679	13	229.1	112.56	0.491313837	87.3	15.7	0.179839633	14.59235669	30.06.2014	237	39.4	51.7	57.4	49.5	4	21	104	5.8	17.9	9.421	30.586	3.246576797	10.265	0.592	1.388	0.961	17.33952703	0.692363112
EU4x	RUS3	50.541506	36.039447	200	2013	RUS3-10	RUS3-10B	3	05.11.2013	13.11.2013	8	1	0.333333333	49.1	33.6	1.461309524	16	431.6	188.88	0.437627433	180.8	25.5	0.141039823	16.9254902	17.06.2014	224	56.3	58.4	54.2	56.3	10	47	93	7	39.85	8.386	29.938	3.569997615	8.026	0.923	1.539	0.821	8.695557963	0.533463288
EU4x	SK2	48.879521	19.233314	963	2011	SK2-3	SK2-3A	3	04.11.2013	13.11.2013	9	3	1	35.4	27.8	1.273381295	9	228	82.76	0.362982456	109	16	0.146788991	14.25	10.06.2014	218	59.4	52.7	54.8	55.63333333	6	15	57	4.7	15.08	4.316	14.284	3.309545876	5.05	0.873	0.992	0.763	5.78465063	0.769153226
EU4x	SK2	48.879521	19.233314	963	2011	SK2-7	SK2-7A	3	04.11.2013	15.11.2013	11	3	1	41.8	28.5	1.466666667	9	288	114.19	0.396493056	142	21.6	0.152112676	13.33333333	31.05.2014	208	41.6	44.2	51.5	45.76666667	9	35	91	6.8	38.31	5.383	16.26	3.020620472	5.323	0.889	1.348	1.057	5.987626547	0.784124629
EU4x	SK2	48.879521	19.233314	963	2011	SK2-15	SK2-15A	3	04.11.2013	13.11.2013	9	2	0.666666667	27.3	25.4	1.07480315	13	228.3	92.37	0.404599212	83.4	14.9	0.178657074	15.32214765	10.06.2014	218	44.6	44.5	47.1	45.4	14	15	77	3.6	16.86	2.63	11.753	4.468821293	4.136	0.576	0.541	0.476	7.180555556	0.879852126
EU4x	SK2	48.879521	19.233314	963	2011	SK2-17	SK2-17A	3	04.11.2013	11.11.2013	7	3	1	35.1	22.9	1.532751092	11	178.1	80.32	0.450982594	75.8	11.6	0.153034301	15.35344828	10.06.2014	218	56.2	59.4	52.7	56.1	9	9	66	4.3	15.49	2.965	9.862	3.32613828	3.885	0.792	0.937	0.745	4.90530303	0.795090715
EU4x	SK2	48.879521	19.233314	963	2011	SK2-19	SK2-19A	3	04.11.2013	13.11.2013	9	2	0.666666667	34.5	30.8	1.12012987	11	287.2	92	0.320334262	116.4	20.4	0.175257732	14.07843137	12.06.2014	220	62.1	58.5	NA	60.3	3	4	81	5.6	13.62	5.747	17.213	2.995127893	5.561	1.145	1.334	1.027	4.856768559	0.769865067
EU4x	SK2	48.879521	19.233314	963	2011	SK2-3	SK2-3B	3	04.11.2013	15.11.2013	11	3	1	34.1	23.1	1.476190476	8	175.6	58.55	0.333428246	84.4	15.2	0.180094787	11.55263158	31.05.2014	208	52.4	43.8	53.6	49.93333333	14	18	61	4.4	NA	3.826	12.958	3.386826973	4.629	0.85	0.868	0.629	5.445882353	0.724654378
EU4x	SK2	48.879521	19.233314	963	2011	SK2-7	SK2-7B	3	04.11.2013	15.11.2013	11	2	0.666666667	30.5	28.5	1.070175439	9	325.4	121.27	0.372679779	154.2	24.2	0.15693904	13.44628099	02.06.2014	210	55.4	50.4	50.3	52.03333333	6	44	99	5.4	42.99	10.557	23.708	2.245713744	6.755	1.643	1.711	1.009	4.111381619	0.589713618
EU4x	SK2	48.879521	19.233314	963	2011	SK2-15	SK2-15B	3	04.11.2013	13.11.2013	9	3	1	24.1	23.5	1.025531915	9	180.3	99.29	0.550693289	75.3	11	0.146082337	16.39090909	10.06.2014	218	54	41.9	43.6	46.5	6	8	73	4.3	13.9	4.193	12.979	3.09539709	4.211	0.899	1.039	0.808	4.684093437	0.777670837
EU4x	SK2	48.879521	19.233314	963	2011	SK2-17	SK2-17B	3	04.11.2013	13.11.2013	9	3	1	42.1	23.5	1.791489362	11	218.9	95.38	0.435724075	95.7	14.2	0.148380355	15.41549296	05.06.2014	213	60.2	49.6	56.7	55.5	8	16	73	4.9	19.32	4.992	17.834	3.572516026	5.311	0.797	1.566	1.031	6.663739021	0.658365262
EU4x	SK2	48.879521	19.233314	963	2011	SK2-19	SK2-19B	3	04.11.2013	11.11.2013	7	3	1	32.8	27.1	1.210332103	15	288	100.06	0.347430556	111.5	20.4	0.182959641	14.11764706	17.06.2014	225	49.5	45.9	48.5	47.96666667	4	11	72	4.5	11.1	7.371	23.491	3.186948854	7.949	0.821	1.269	0.81	9.682095006	0.638297872
EU4x	PL3IRC	49.58294444	19.93497222	557	2011	PL3IRC-6	PL3IRC-6A	3	07.11.2013	18.11.2013	11	2	0.666666667	22.2	16	1.3875	6	285.2	93.77	0.328786816	120	17.7	0.1475	16.11299435	26.06.2014	231	70.3	62.9	NA	66.6	12	2	88	4.2	13.89	7.568	19.641	2.595269556	7.321	1.113	0.65	0.564	6.57771788	0.867692308
EU4x	PL3IRC	49.58294444	19.93497222	557	2011	PL3IRC-7	PL3IRC-7A	3	07.11.2013	15.11.2013	8	3	1	38.8	22.3	1.739910314	8	220.8	86.52	0.391847826	82.1	14.8	0.180267966	14.91891892	20.07.2014	255	57.9	52.6	NA	55.25	1	5	78	6.5	8.39	18.25	28.996	1.588821918	10.445	1.876	1.591	1.41	5.567697228	0.886235072
EU4x	PL3IRC	49.58294444	19.93497222	557	2011	PL3IRC-9	PL3IRC-9A	3	07.11.2013	18.11.2013	11	2	0.666666667	26.2	20.5	1.27804878	9	263.1	100.02	0.380159635	102.3	17.5	0.171065494	15.03428571	06.07.2014	241	54.4	NA	NA	54.4	1	5	105	4	9.81	7.455	23.427	3.142454728	7.47	0.751	1.181	0.846	9.946737683	0.716342083
EU4x	PL3IRC	49.58294444	19.93497222	557	2011	PL3IRC-2	PL3IRC-2A	3	07.11.2013	13.11.2013	6	3	1	35.1	25.6	1.37109375	10	264.9	102.79	0.38803322	117.7	16.7	0.141886151	15.86227545	28.05.2014	202	52	45	65	54	7	11	84	4.2	14.3	3.539	14.228	4.02034473	5.128	0.598	0.821	0.513	8.575250836	0.624847747
EU4x	PL3IRC	49.58294444	19.93497222	557	2011	PL3IRC-8	PL3IRC-8A	3	07.11.2013	18.11.2013	11	3	1	38.2	23.1	1.653679654	18	288.1	113.01	0.392259632	111.4	19.3	0.173249551	14.92746114	10.07.2014	245	NA	NA	NA	NA	4	11	76	3.5	13.19	NA	NA	NA	NA	NA	NA	NA	NA	NA
EU4x	PL3IRC	49.58294444	19.93497222	557	2011	PL3IRC-6	PL3IRC-6B	3	07.11.2013	18.11.2013	11	2	0.666666667	27.3	21.8	1.252293578	8	392	127.48	0.325204082	172.9	22.7	0.131289763	17.26872247	24.06.2014	229	65.2	62.4	66.1	64.56666667	17	53	116	4.8	46.45	5.319	15.238	2.864824215	6.172	0.857	0.633	0.6	7.201866978	0.947867299
EU4x	PL3IRC	49.58294444	19.93497222	557	2011	PL3IRC-7	PL3IRC-7B	3	07.11.2013	13.11.2013	6	3	1	43.1	27.7	1.555956679	10	340.3	108.45	0.318689392	197.7	30.2	0.152756702	11.26821192	10.06.2014	215	56.4	64.9	53.8	58.36666667	7	14	91	6.4	28.68	7.432	18.973	2.55287944	6.514	1.077	1.453	1.077	6.048282266	0.741225052
EU4x	PL3IRC	49.58294444	19.93497222	557	2011	PL3IRC-9	PL3IRC-9B	3	07.11.2013	29.11.2013	22	2	0.666666667	28.3	23.1	1.225108225	14	194.2	80.24	0.413182286	73.3	12.7	0.173260573	15.29133858	17.06.2014	222	52.1	47.7	61.8	53.86666667	18	31	76	3.5	28.29	3.836	16.728	4.360792492	4.948	0.664	1.193	0.819	7.451807229	0.68650461
EU4x	PL3IRC	49.58294444	19.93497222	557	2011	PL3IRC-2	PL3IRC-2B	3	07.11.2013	13.11.2013	6	3	1	29.3	28	1.046428571	10	228.8	103.54	0.452534965	89	12	0.134831461	19.06666667	11.06.2014	216	54.7	49.4	49.2	51.1	6	14	75	6	14.95	3.484	12.365	3.549081515	4.311	0.683	0.867	0.642	6.311859444	0.740484429
EU4x	PL3IRC	49.58294444	19.93497222	557	2011	PL3IRC-8	PL3IRC-8B	3	07.11.2013	15.11.2013	8	3	1	38.5	25.5	1.509803922	12	380.6	123.61	0.324776668	177.5	30.4	0.171267606	12.51973684	24.06.2014	229	63.9	66	60	63.3	6	19	81	5.4	17.78	4.864	15.997	3.288856908	5.02	0.788	1.237	1.026	6.370558376	0.829426031
EU4x	CZ21	50.3825	15.738	281	2013	CZ21-10	CZ21-10A	3	07.11.2013	15.11.2013	8	3	1	39.5	28.9	1.366782007	19	300.6	166.75	0.554723886	128.2	22.1	0.172386895	13.60180995	18.05.2014	192	46.2	47.1	NA	46.65	7	19	62	4.8	13.6	3.185	11.544	3.624489796	3.603	0.859	1.075	0.772	4.194412107	0.718139535
EU4x	CZ21	50.3825	15.738	281	2013	CZ21-21	CZ21-21A	3	07.11.2013	15.11.2013	8	3	1	41.5	25.5	1.62745098	11	326.7	130.63	0.399846954	175.3	22.7	0.129492299	14.39207048	23.05.2014	197	59.8	53.9	59	57.56666667	8	29	60	7.5	28.28	5.422	18.257	3.367207672	5.207	1.012	1.59	0.718	5.145256917	0.451572327
EU4x	CZ21	50.3825	15.738	281	2013	CZ21-22	CZ21-22A	3	07.11.2013	15.11.2013	8	3	1	32.6	22.8	1.429824561	20	260	121	0.465384615	91.8	15.7	0.171023965	16.56050955	16.05.2014	190	54	47.1	42	47.7	17	47	63	3.5	22.79	3.831	17.99	4.695901853	4.923	0.65	1.399	0.844	7.573846154	0.603288063
EU4x	CZ21	50.3825	15.738	281	2013	CZ21-23	CZ21-23A	3	07.11.2013	15.11.2013	8	3	1	42.6	29.1	1.463917526	13	301.3	165.77	0.550182542	189.1	26.6	0.140666314	11.32706767	09.05.2014	183	42.4	53.7	52.4	49.5	10	34	70	5.6	27.03	3.131	13.361	4.267326733	3.822	0.707	1.272	0.827	5.405940594	0.650157233
EU4x	CZ21	50.3825	15.738	281	2013	CZ21-24	CZ21-24A	3	07.11.2013	15.11.2013	8	3	1	34.8	25.7	1.354085603	15	411.4	142.48	0.346329606	149	22.7	0.152348993	18.12334802	28.05.2014	202	53.4	62.8	55.2	57.13333333	4	13	68	5	18.49	4.432	18.025	4.067012635	4.978	0.719	1.299	0.735	6.923504868	0.565819861
EU4x	CZ21	50.3825	15.738	281	2013	CZ21-10	CZ21-10B	3	07.11.2013	15.11.2013	8	3	1	36.4	28.6	1.272727273	9	264.1	147.54	0.558652026	246.2	38.1	0.154752234	6.93175853	19.05.2014	193	63.6	44.6	53.9	54.03333333	11	18	64	4.1	20.16	7.433	19.553	2.630566393	5.644	1.265	1.753	1.217	4.461660079	0.694238448
EU4x	CZ21	50.3825	15.738	281	2013	CZ21-21	CZ21-21B	3	07.11.2013	15.11.2013	8	3	1	33.6	26.4	1.272727273	11	489.9	223.83	0.456889161	222.3	28.2	0.126855601	17.37234043	19.05.2014	193	49.4	50.8	37.2	45.8	6	16	57	6.1	14.17	5.135	16.037	3.123076923	5.145	0.753	1.677	1.162	6.832669323	0.692903995
EU4x	CZ21	50.3825	15.738	281	2013	CZ21-22	CZ21-22B	3	07.11.2013	13.11.2013	6	3	1	33.3	23.7	1.405063291	16	227	114	0.502202643	83	10.8	0.130120482	21.01851852	16.05.2014	190	51.5	36.7	52.1	46.76666667	16	52	64	3.3	16.8	2.719	11.774	4.330268481	3.661	0.667	0.96	0.667	5.488755622	0.694791667
EU4x	CZ21	50.3825	15.738	281	2013	CZ21-23	CZ21-23B	3	07.11.2013	15.11.2013	8	3	1	29.5	24.1	1.22406639	11	350.1	104.22	0.297686375	171	21.7	0.126900585	16.13364055	23.05.2014	197	45.5	46.6	NA	46.05	9	13	70	4.3	12.66	7.395	19.602	2.650709939	6.1	1.192	1.492	0.825	5.117449664	0.552949062
EU4x	CZ21	50.3825	15.738	281	2013	CZ21-24	CZ21-24B	3	07.11.2013	15.11.2013	8	3	1	32.9	21.7	1.516129032	9	422.2	146.28	0.346470867	158	22.5	0.142405063	18.76444444	12.06.2014	217	54.5	58.1	NA	56.3	2	6	73	4.3	9.77	10.03	23.979	2.390727817	7.129	1.282	1.779	1.269	5.560842434	0.713322091
EU4x	CZ2	50.7859	15.1564	664	2011	CZ2-1	CZ2-1A	3	07.11.2013	13.11.2013	6	3	1	35.2	29.6	1.189189189	12	277.6	116.21	0.418623919	114.3	17.3	0.15135608	16.04624277	19.05.2014	193	48.8	50.3	47.6	48.9	8	26	81	5	28.25	5.46	18.641	3.414102564	5.419	0.821	1.084	0.704	6.600487211	0.649446494
EU4x	CZ2	50.7859	15.1564	664	2011	CZ2-5	CZ2-5A	3	07.11.2013	18.11.2013	11	3	1	32.5	27.6	1.177536232	21	332.9	148.13	0.444968459	130.2	18.7	0.143625192	17.80213904	12.06.2014	217	49.6	47.6	46.9	48.03333333	4	19	75	4	17.93	6.83	19.006	2.78272328	5.439	1.066	1.583	1.157	5.102251407	0.730890714
EU4x	CZ2	50.7859	15.1564	664	2011	CZ2-9	CZ2-9A	3	07.11.2013	22.11.2013	15	3	1	41	27.2	1.507352941	23	264.3	101.09	0.382482028	109.2	16.4	0.15018315	16.11585366	10.06.2014	215	49.2	40.5	48.2	45.96666667	9	21	98	5.3	24.56	8.911	26.686	2.99472562	6.916	0.861	1.885	0.923	8.032520325	0.489655172
EU4x	CZ2	50.7859	15.1564	664	2011	CZ2-15	CZ2-15A	3	07.11.2013	15.11.2013	8	3	1	31.3	26.9	1.163568773	10	380.4	132.91	0.349395373	169.7	24.9	0.146729523	15.27710843	27.05.2014	201	45.7	40.5	48.2	44.8	9	32	81	5.7	28.68	6.349	20.272	3.192943771	6.188	0.992	1.522	1.026	6.237903226	0.674113009
EU4x	CZ2	50.7859	15.1564	664	2011	CZ2-17	CZ2-17A	3	07.11.2013	15.11.2013	8	3	1	47.8	34.4	1.389534884	9	222.3	96.94	0.436077373	97.7	14.1	0.144319345	15.76595745	06.05.2014	180	53.7	53.7	44.9	50.76666667	16	28	81	4.5	38.97	4.029	15.41	3.824770414	3.965	0.924	1.085	0.669	4.291125541	0.616589862
EU4x	CZ2	50.7859	15.1564	664	2011	CZ2-1	CZ2-1B	3	07.11.2013	15.11.2013	8	2	0.666666667	32.9	24.1	1.365145228	9	236.3	106.26	0.449682607	83.1	11.5	0.138387485	20.54782609	05.06.2014	210	50.3	46.4	40.8	45.83333333	8	29	96	4.7	31.39	14.034	36.306	2.587002993	7.984	1.357	2.004	1.368	5.883566691	0.682634731
EU4x	CZ2	50.7859	15.1564	664	2011	CZ2-5	CZ2-5B	3	07.11.2013	18.11.2013	11	3	1	25.7	22.8	1.127192982	9	312.8	110.46	0.353132992	131.2	18.5	0.141006098	16.90810811	05.06.2014	210	54.1	56.7	52.9	54.56666667	7	11	72	4.2	8.73	3.033	11.22	3.699307616	3.658	0.782	0.974	0.835	4.677749361	0.857289528
EU4x	CZ2	50.7859	15.1564	664	2011	CZ2-9	CZ2-9B	3	07.11.2013	15.11.2013	8	3	1	34.3	22.5	1.524444444	15	231.5	89.05	0.384665227	147.7	20.1	0.136086662	11.51741294	05.06.2014	210	59.7	47.5	61.7	56.3	6	18	91	6.5	20.53	9.345	22.55	2.41305511	6.452	1.206	1.898	1.41	5.349917081	0.74288725
EU4x	CZ2	50.7859	15.1564	664	2011	CZ2-15	CZ2-15B	3	07.11.2013	15.11.2013	8	3	1	32.5	23.7	1.371308017	9	350.4	129.72	0.370205479	133.3	20.3	0.152288072	17.26108374	12.06.2014	217	54	48.8	48	50.26666667	13	24	95	6.7	22.18	9.271	26.051	2.80994499	7.082	1.116	1.568	0.997	6.345878136	0.635841837
EU4x	CZ2	50.7859	15.1564	664	2011	CZ2-17	CZ2-17B	3	07.11.2013	15.11.2013	8	3	1	29.5	25.1	1.175298805	9	193.3	80.16	0.414692188	79.6	13.8	0.173366834	14.00724638	12.06.2014	217	41.7	54.3	NA	48	9	18	95	4.2	20.77	5.721	22.1	3.862961021	5.298	0.684	1.217	0.84	7.745614035	0.690221857
AN2x	NA1	54.9485	-127.2445	480	2009	NA1-2	NA1-2A	3	07.11.2013	15.11.2013	8	3	1	38.8	29.3	1.324232082	18	309.8	138.92	0.448418334	112	18.9	0.16875	16.39153439	24.06.2014	229	49.8	52.3	55.2	52.43333333	13	64	88	5.7	28.58	9.801	45.494	4.641771248	9.154	0.463	1.863	0.821	19.77105832	0.440687064
AN2x	NA1	54.9485	-127.2445	480	2009	NA1-10	NA1-10A	3	07.11.2013	18.11.2013	11	2	0.666666667	28.9	25.1	1.151394422	9	445.8	153.35	0.343988336	136.7	21.5	0.157278713	20.73488372	24.06.2014	229	56.9	53	53.5	54.46666667	10	47	91	4.9	35.5	5.965	30.534	5.118860017	7.204	0.62	1.668	0.513	11.61935484	0.307553957
AN2x	NA1	54.9485	-127.2445	480	2009	NA1-13	NA1-13A	3	07.11.2013	15.11.2013	8	3	1	42	28.3	1.48409894	10	495	160	0.323232323	221.6	28.8	0.129963899	17.1875	20.06.2014	225	54.1	53.6	53.3	53.66666667	12	52	95	5.8	46.5	4.603	27.132	5.894416685	6.444	0.437	1.37	0.69	14.74599542	0.503649635
AN2x	NA1	54.9485	-127.2445	480	2009	NA1-15	NA1-15A	3	07.11.2013	18.11.2013	11	4	1	34	28	1.214285714	11	258.6	134.18	0.518870843	96.6	14.2	0.14699793	18.21126761	21.06.2014	226	54.1	53	52.8	53.3	13	48	102	6	34.18	6.175	29.21	4.730364372	7.163	0.539	1.566	0.539	13.28942486	0.344189017
AN2x	NA1	54.9485	-127.2445	480	2009	NA1-19	NA1-19A	3	07.11.2013	15.11.2013	8	3	1	35.2	31.5	1.117460317	13	286.6	138.34	0.48269365	103.1	14.7	0.142580019	19.49659864	12.06.2014	217	47	50.7	51.6	49.76666667	14	68	89	6.3	51.91	5.96	30.91	5.186241611	6.072	0.53	1.816	0.861	11.45660377	0.474118943
AN2x	NA1	54.9485	-127.2445	480	2009	NA1-2	NA1-2B	3	07.11.2013	18.11.2013	11	2	0.666666667	16.5	13.8	1.195652174	10	169.2	117.66	0.695390071	68.2	8.8	0.129032258	19.22727273	24.06.2014	229	45.6	46.5	52.1	48.06666667	9	30	89	4.9	19.34	4.289	29.107	6.786430403	6.158	0.445	1.508	0.463	13.83820225	0.307029178
AN2x	NA1	54.9485	-127.2445	480	2009	NA1-10	NA1-10B	3	07.11.2013	22.11.2013	15	2	0.666666667	22.4	19.6	1.142857143	8	423.8	180.65	0.426262388	148.6	23.5	0.158142665	18.03404255	24.06.2014	229	62.3	55.9	60.1	59.43333333	7	33	89	6	27.25	7.549	42.115	5.57888462	7.88	0.468	2.57	0.642	16.83760684	0.249805447
AN2x	NA1	54.9485	-127.2445	480	2009	NA1-13	NA1-13B	3	07.11.2013	18.11.2013	11	3	1	34	26.5	1.283018868	12	263.3	99.17	0.376642613	76	10.9	0.143421053	24.1559633	20.06.2014	225	60.9	58.3	61.2	60.13333333	13	52	108	7.9	47.88	8.573	34.579	4.033477196	8.428	0.581	1.951	0.855	14.5060241	0.438236802
AN2x	NA1	54.9485	-127.2445	480	2009	NA1-15	NA1-15B	3	07.11.2013	18.11.2013	11	4	1	25.9	22.7	1.140969163	12	348.2	164.44	0.472257323	155.8	18.5	0.118741977	18.82162162	26.06.2014	231	46.4	47.9	45.7	46.66666667	9	79	91	7.1	66.69	9.147	54.127	5.917459276	9.931	0.359	2.449	0.667	27.66295265	0.272356064
AN2x	NA1	54.9485	-127.2445	480	2009	NA1-19	NA1-19B	3	07.11.2013	18.11.2013	11	3	1	31	25.5	1.215686275	12	288.1	170.55	0.591981951	95.5	14.6	0.152879581	19.73287671	17.06.2014	222	49.1	57.8	53.9	53.6	17	65	91	4.6	41.9	8.42	43.43	5.157957245	7.284	0.581	3.094	0.793	12.53700516	0.256302521
AN2x	NA3	51.1781	-115.7164	1472	2011	NA3-4	NA3-4A	3	08.11.2013	22.11.2013	14	3	1	27.5	21.7	1.267281106	9	214.6	90.62	0.422273998	104.1	19.1	0.183477426	11.23560209	20.06.2014	224	50.9	48.4	47.8	49.03333333	9	31	80	5.3	21.68	4.144	30.042	7.249517375	5.931	0.41	1.573	0.581	14.46585366	0.369357915
AN2x	NA3	51.1781	-115.7164	1472	2011	NA3-2	NA3-2A	3	08.11.2013	22.11.2013	14	2	0.666666667	25.9	23.6	1.097457627	11	184	123.4	0.670652174	101.7	19	0.186823992	9.684210526	NA	NA	NA	NA	NA	NA	NA	NA	NA	NA	NA	NA	NA	NA	NA	NA	NA	NA	NA	NA
AN2x	NA3	51.1781	-115.7164	1472	2011	NA3-7	NA3-7A	3	08.11.2013	18.11.2013	10	3	1	32	25	1.28	16	187	105	0.561497326	63.7	9.5	0.149136578	19.68421053	30.06.2014	234	43.3	43.6	50.1	45.66666667	8	31	96	5.2	24.16	4.2	23.59	5.616666667	4.96	0.415	1.456	0.675	11.95180723	0.463598901
AN2x	NA3	51.1781	-115.7164	1472	2011	NA3-10	NA3-10A	3	08.11.2013	15.11.2013	7	3	1	20	20.2	0.99009901	9	445.9	180.24	0.404216192	142.5	21.3	0.149473684	20.9342723	17.06.2014	221	48	54.1	51.8	51.3	9	19	74	3.7	16.69	3.127	21.132	6.757914934	4.7	0.444	1.1	0.611	10.58558559	0.555454545
AN2x	NA3	51.1781	-115.7164	1472	2011	NA3-6	NA3-6A	3	08.11.2013	15.11.2013	7	2	0.666666667	36.8	28.1	1.309608541	14	299.4	114.69	0.383066132	100.2	16.1	0.160678643	18.59627329	14.06.2014	218	51.8	52.5	51.7	52	11	32	94	5.3	29.69	4.959	24.98	5.037305908	6.851	0.526	1.115	0.475	13.02471483	0.426008969
AN2x	NA3	51.1781	-115.7164	1472	2011	NA3-4	NA3-4B	3	08.11.2013	22.11.2013	14	3	1	25.7	20.9	1.229665072	9	246.3	150.68	0.611774259	98	15.6	0.159183673	15.78846154	20.06.2014	224	49.9	55.1	50.6	51.86666667	5	42	77	5	25.56	3.367	24.574	7.298485298	5.59	0.427	1.397	0.41	13.09133489	0.293486042
AN2x	NA3	51.1781	-115.7164	1472	2011	NA3-2	NA3-2B	3	08.11.2013	18.11.2013	10	1	0.333333333	28.9	20.7	1.396135266	22	296.2	138.47	0.467488184	113.6	18.9	0.166373239	15.67195767	17.06.2014	221	49.5	48.5	40.9	46.3	3	13	93	4.2	12.87	7.331	28.769	3.924294094	7.422	0.668	1.901	0.788	11.11077844	0.414518674
AN2x	NA3	51.1781	-115.7164	1472	2011	NA3-7	NA3-7B	3	08.11.2013	15.11.2013	7	3	1	34.4	23.8	1.445378151	12	239.1	142.65	0.596612296	104	17.2	0.165384615	13.90116279	24.06.2014	228	50.9	64.8	58.4	58.03333333	9	39	97	6.2	30.66	5.572	40.498	7.268126346	8.416	0.342	1.562	0.376	24.60818713	0.240717029
AN2x	NA3	51.1781	-115.7164	1472	2011	NA3-10	NA3-10B	3	08.11.2013	15.11.2013	7	2	0.666666667	18.6	15.6	1.192307692	7	288.3	137.12	0.475615678	89.8	11.8	0.131403118	24.43220339	11.06.2014	215	42.4	47.2	47.7	45.76666667	14	51	73	4.8	29.27	3.782	23.8	6.292966684	5.433	0.445	1.774	0.564	12.20898876	0.317925592
AN2x	NA3	51.1781	-115.7164	1472	2011	NA3-6	NA3-6B	3	08.11.2013	18.11.2013	10	2	0.666666667	32.9	24.7	1.331983806	12	397.6	141.08	0.354828974	187.3	25.7	0.137213027	15.47081712	27.06.2014	231	54.6	57.1	54.6	55.43333333	13	44	98	4.6	37.03	11.84	48.998	4.138344595	12.936	0.577	1.27	0.756	22.41941075	0.595275591
AN2x	NA4	51.5541	-121.2682	1186	2011	NA4-1	NA4-1A	3	04.11.2013	13.11.2013	9	3	1	42.6	31.4	1.356687898	14	255.2	149.26	0.584874608	98.6	15.3	0.155172414	16.67973856	21.06.2014	229	59.2	57.8	64.4	60.46666667	10	36	127	5.7	27.77	4.89	37.472	7.662985685	7.975	0.283	1.569	0.464	28.18021201	0.295729764
AN2x	NA4	51.5541	-121.2682	1186	2011	NA4-3	NA4-3A	3	04.11.2013	13.11.2013	9	2	0.666666667	43.3	27.6	1.56884058	9	256	124	0.484375	103.5	16.5	0.15942029	15.51515152	17.06.2014	225	56.9	51.9	51.9	53.56666667	13	18	68	5.2	21.18	4.853	28.702	5.914279827	6.758	0.462	1.386	0.547	14.62770563	0.394660895
AN2x	NA4	51.5541	-121.2682	1186	2011	NA4-7	NA4-7A	3	04.11.2013	11.11.2013	7	3	1	33.6	32	1.05	13	463.1	112.63	0.24320881	119.8	20.7	0.17278798	22.37198068	24.06.2014	232	58.8	59.5	56.6	58.3	5	15	84	3.9	11.21	4.873	31.771	6.519802996	7.121	0.429	1.593	0.582	16.5990676	0.365348399
AN2x	NA4	51.5541	-121.2682	1186	2011	NA4-15	NA4-15A	3	04.11.2013	15.11.2013	11	3	1	38.8	23.5	1.65106383	9	390.4	159.91	0.409605533	172.6	27.4	0.158748552	14.24817518	18.06.2014	226	59.7	47.5	50.6	52.6	9	36	90	5.5	42.59	7.292	45.673	6.263439386	8.549	0.393	1.967	0.599	21.75318066	0.304524657
AN2x	NA4	51.5541	-121.2682	1186	2011	NA4-19	NA4-19A	3	04.11.2013	18.11.2013	14	1	0.333333333	34.5	23.8	1.449579832	17	149	106.22	0.712885906	53.4	7.7	0.144194757	19.35064935	26.06.2014	234	57.8	55.4	58.6	57.26666667	10	64	88	5.2	37.68	3.986	22.143	5.555193176	5.946	0.488	1.206	0.542	12.18442623	0.449419569
AN2x	NA4	51.5541	-121.2682	1186	2011	NA4-1	NA4-1B	3	04.11.2013	13.11.2013	9	3	1	36.9	31.2	1.182692308	10	392.3	234.67	0.598190161	154.7	23.5	0.151906917	16.69361702	24.06.2014	232	51.6	62.2	57.7	57.16666667	14	106	93	6.6	70.62	9.034	46.048	5.097188399	9.974	0.515	2.379	0.755	19.36699029	0.317360235
AN2x	NA4	51.5541	-121.2682	1186	2011	NA4-3	NA4-3B	3	04.11.2013	13.11.2013	9	3	1	39.9	29.7	1.343434343	11	401.9	184.26	0.458472257	159	24.5	0.15408805	16.40408163	13.06.2014	221	49	50.5	45.5	48.33333333	17	93	80	5.9	80.89	5.543	30.965	5.586325095	5.853	0.515	1.932	0.581	11.36504854	0.300724638
AN2x	NA4	51.5541	-121.2682	1186	2011	NA4-7	NA4-7B	3	04.11.2013	11.11.2013	7	3	1	46.7	35.6	1.311797753	13	583.8	272.09	0.466067146	216	27.5	0.127314815	21.22909091	24.06.2014	232	65.9	59.7	55.9	60.5	11	45	122	7.1	46.17	4.375	30.396	6.947657143	6.221	0.411	1.578	0.526	15.13625304	0.333333333
AN2x	NA4	51.5541	-121.2682	1186	2011	NA4-15	NA4-15B	3	04.11.2013	18.11.2013	14	2	0.666666667	38.5	30.9	1.245954693	14	797.1	230.95	0.2897378	342.1	41.6	0.121601871	19.16105769	10.06.2014	218	55.5	55.2	55.7	55.46666667	6	38	88	5.2	38.62	4.288	27.092	6.318097015	5.104	0.513	1.298	0.732	9.949317739	0.56394453
AN2x	NA4	51.5541	-121.2682	1186	2011	NA4-19	NA4-19B	3	04.11.2013	13.11.2013	9	2	0.666666667	38.8	38.6	1.005181347	19	367.9	160.94	0.43745583	152.7	19.9	0.130320891	18.48743719	12.06.2014	220	55	54.3	55.2	54.83333333	17	67	94	5.6	38.01	5.798	34.795	6.001207313	7.226	0.498	1.475	0.686	14.51004016	0.465084746
AN2x	NA5	49.9632	-116.975	1167	2011	NA5-1	NA5-1A	3	04.11.2013	11.11.2013	7	3	1	33.5	33.2	1.009036145	7	282.3	155.66	0.551399221	124.3	16.2	0.130329847	17.42592593	20.06.2014	228	58.7	57.2	58.3	58.06666667	11	57	92	4.9	43.72	6.687	29.342	4.387916854	6.857	0.593	1.754	0.859	11.56323777	0.489737742
AN2x	NA5	49.9632	-116.975	1167	2011	NA5-5	NA5-5A	3	04.11.2013	11.11.2013	7	3	1	33.1	26.1	1.268199234	14	228.2	102.38	0.448641543	78.1	10.7	0.137003841	21.3271028	26.06.2014	234	53.2	57	51.7	53.96666667	17	55	97	5.3	36.82	6.995	49.934	7.13852752	9.613	0.333	1.778	0.439	28.86786787	0.246906637
AN2x	NA5	49.9632	-116.975	1167	2011	NA5-9	NA5-9A	3	04.11.2013	11.11.2013	7	3	1	39.1	28.6	1.367132867	12	248	136	0.548387097	97.6	15.2	0.155737705	16.31578947	17.06.2014	225	65	66.7	67.1	66.26666667	8	32	102	6.2	43.9	5.162	30.015	5.814606742	5.766	0.479	1.461	0.633	12.03757829	0.433264887
AN2x	NA5	49.9632	-116.975	1167	2011	NA5-15	NA5-15A	3	04.11.2013	15.11.2013	11	3	1	36.9	23.8	1.550420168	12	269.2	127.32	0.472956909	124.9	18.3	0.146517214	14.71038251	12.06.2014	220	41.1	35.4	41.9	39.46666667	19	74	93	7.9	70.9	4.61	30.941	6.711713666	6.242	0.394	1.756	0.547	15.84263959	0.311503417
AN2x	NA5	49.9632	-116.975	1167	2011	NA5-17	NA5-17A	3	04.11.2013	13.11.2013	9	2	0.666666667	29	28.2	1.028368794	10	357.1	155.19	0.43458415	168.8	21.9	0.129739336	16.30593607	12.06.2014	220	54.1	45	47.2	48.76666667	9	18	99	6.1	23.9	4.253	27.717	6.517046791	5.685	0.439	1.449	0.659	12.9498861	0.454796411
AN2x	NA5	49.9632	-116.975	1167	2011	NA5-1	NA5-1B	3	04.11.2013	15.11.2013	11	3	1	40.7	37.8	1.076719577	11	410.8	189.64	0.461635833	180.1	23.6	0.131038312	17.40677966	12.06.2014	220	44.6	50.5	52.4	49.16666667	11	68	85	5.8	54.5	5.497	36.055	6.559032199	6.054	0.483	1.637	0.638	12.53416149	0.389737324
AN2x	NA5	49.9632	-116.975	1167	2011	NA5-5	NA5-5B	3	04.11.2013	11.11.2013	7	3	1	41	29.8	1.375838926	15	277	141.85	0.512093863	90.3	14.9	0.165005537	18.59060403	24.06.2014	232	53	54.9	46.6	51.5	16	53	108	6.1	45.13	6.187	41.818	6.759010829	8.955	0.312	1.627	0.386	28.70192308	0.237246466
AN2x	NA5	49.9632	-116.975	1167	2011	NA5-9	NA5-9B	3	04.11.2013	13.11.2013	9	3	1	41.2	27.7	1.487364621	9	192.1	117.3	0.610619469	71.1	12.4	0.17440225	15.49193548	17.06.2014	225	67.5	60.3	63.7	63.83333333	9	26	100	6.5	36.04	5.619	34.992	6.227442605	7.012	0.54	1.951	0.479	12.98518519	0.24551512
AN2x	NA5	49.9632	-116.975	1167	2011	NA5-15	NA5-15B	3	04.11.2013	15.11.2013	11	3	1	42.2	30.4	1.388157895	13	381.2	191.1	0.501311647	161.7	18.1	0.111935683	21.06077348	20.06.2014	228	52.2	46.5	48.6	49.1	12	46	102	5.9	37.22	7.018	40.034	5.704474209	7.929	0.41	1.693	0.488	19.33902439	0.288245718
AN2x	NA5	49.9632	-116.975	1167	2011	NA5-17	NA5-17B	3	04.11.2013	15.11.2013	11	3	1	34.3	31.9	1.07523511	15	325	186.72	0.574523077	135.7	17.5	0.128960943	18.57142857	17.06.2014	225	43.5	56.5	54.3	51.43333333	12	57	110	5.5	46.51	8.384	46.367	5.530415076	9.643	0.346	1.502	0.462	27.8699422	0.30758988
AN2x	NA6	53.8645	-123.2503	796	2011	NA6-1	NA6-1A	3	05.11.2013	15.11.2013	10	3	1	31.9	26.9	1.185873606	9	170.7	117.4	0.687756298	69.5	11.2	0.161151079	15.24107143	26.06.2014	233	46.1	52.9	52.9	50.63333333	9	17	89	3.8	13.75	6.411	38.222	5.961940415	7.722	0.544	1.977	0.77	14.19485294	0.389479009
AN2x	NA6	53.8645	-123.2503	796	2011	NA6-3	NA6-3A	3	05.11.2013	18.11.2013	13	1	0.333333333	23	21.1	1.090047393	8	95.6	62.57	0.654497908	34.2	6.8	0.198830409	14.05882353	26.06.2014	233	52.1	54.7	55.4	54.06666667	4	11	91	4	11.86	4.204	32.032	7.619410086	5.511	0.295	1.968	0.523	18.68135593	0.265752033
AN2x	NA6	53.8645	-123.2503	796	2011	NA6-7	NA6-7A	3	05.11.2013	11.11.2013	6	3	1	36.2	34.2	1.058479532	13	170.9	94.23	0.551375073	58.6	10.2	0.174061433	16.75490196	20.06.2014	227	45.3	47.1	48.6	47	12	24	91	4.5	24.14	4.368	30.052	6.88003663	6.053	0.479	1.761	0.547	12.63674322	0.310618966
AN2x	NA6	53.8645	-123.2503	796	2011	NA6-9	NA6-9A	3	05.11.2013	15.11.2013	10	3	1	34.8	25.6	1.359375	13	207.5	92.37	0.445156627	94.5	17.8	0.188359788	11.65730337	19.05.2014	195	54.1	51.9	50.5	52.16666667	7	17	93	3.8	13.28	5.999	35.012	5.836306051	8.641	0.334	1.76	0.621	25.87125749	0.352840909
AN2x	NA6	53.8645	-123.2503	796	2011	NA6-12	NA6-12A	3	05.11.2013	13.11.2013	8	3	1	30.1	24.4	1.233606557	8	229.2	99.29	0.433202443	96	17.7	0.184375	12.94915254	28.05.2014	204	44.3	44.6	48.4	45.76666667	4	11	83	3.6	7.99	6.124	33.662	5.496734161	6.793	0.547	2.411	0.635	12.41864717	0.263376192
AN2x	NA6	53.8645	-123.2503	796	2011	NA6-1	NA6-1B	3	05.11.2013	18.11.2013	13	3	1	32.7	25.8	1.26744186	10	183	117.43	0.641693989	65.6	11.5	0.175304878	15.91304348	03.07.2014	240	50.9	59.3	55.2	55.13333333	7	30	92	4	21.83	4.836	31.175	6.446443342	6.348	0.425	1.92	0.578	14.93647059	0.301041667
AN2x	NA6	53.8645	-123.2503	796	2011	NA6-3	NA6-3B	3	05.11.2013	18.11.2013	13	1	0.333333333	44.1	25.9	1.702702703	16	446.7	177.25	0.396798746	162.6	26.1	0.160516605	17.11494253	18.06.2014	225	51.6	56.5	53.2	53.76666667	13	39	96	5.2	25.22	3.795	27.484	7.242160738	5.607	0.427	1.521	0.599	13.13114754	0.393819855
AN2x	NA6	53.8645	-123.2503	796	2011	NA6-7	NA6-7B	3	05.11.2013	18.11.2013	13	3	1	39.4	39.4	1	11	321.4	165.23	0.514094586	122.2	21.2	0.173486088	15.16037736	09.07.2014	246	51.6	51.5	45.2	49.43333333	10	63	110	6	53.3	5.33	31.573	5.923639775	7.083	0.5	1.364	0.643	14.166	0.471407625
AN2x	NA6	53.8645	-123.2503	796	2011	NA6-9	NA6-9B	3	05.11.2013	18.11.2013	13	1	0.333333333	34.1	26.9	1.267657993	13	267.7	122.99	0.4594322	77.6	15.3	0.197164948	17.49673203	03.07.2014	240	59.7	49.2	NA	54.45	6	37	122	6.2	32.05	10.151	55.317	5.449413851	13.093	0.325	1.573	0.479	40.28615385	0.304513668
AN2x	NA6	53.8645	-123.2503	796	2011	NA6-12	NA6-12B	3	05.11.2013	15.11.2013	10	2	0.666666667	34.3	32.6	1.052147239	9	335	174.72	0.521552239	160	24.5	0.153125	13.67346939	10.07.2014	247	NA	NA	NA	NA	6	13	89	4.4	11.79	NA	NA	NA	NA	NA	NA	NA	NA	NA
AN2x	NA7	48.569	-123.6368	235	2011	NA7-1	NA7-1A	3	05.11.2013	18.11.2013	13	3	1	28.1	25.3	1.110671937	10	318.8	158.92	0.498494354	129.5	19.4	0.14980695	16.43298969	10.06.2014	217	51.7	51.8	51.9	51.8	9	12	90	4.7	21.12	5.731	30.257	5.279532368	6.829	0.483	1.149	0.681	14.13871636	0.592689295
AN2x	NA7	48.569	-123.6368	235	2011	NA7-3	NA7-3A	3	05.11.2013	13.11.2013	8	3	1	37.4	32	1.16875	10	240.7	133	0.552555048	97.8	14.7	0.150306748	16.37414966	10.06.2014	217	55	63.7	57.4	58.7	10	13	87	4.2	18.07	4.416	24.357	5.515625	5.24	0.474	2.051	0.718	11.05485232	0.350073135
AN2x	NA7	48.569	-123.6368	235	2011	NA7-9	NA7-9A	3	05.11.2013	13.11.2013	8	3	1	37.6	22.4	1.678571429	10	274.5	135.45	0.493442623	112.9	16.5	0.146147033	16.63636364	12.06.2014	219	47.6	49.6	48.6	48.6	14	20	87	4.7	24.96	3.314	20.769	6.267048884	4.961	0.475	1.301	0.618	10.44421053	0.475019216
AN2x	NA7	48.569	-123.6368	235	2011	NA7-13	NA7-13A	3	05.11.2013	15.11.2013	10	3	1	38.1	26.3	1.448669202	10	224	110	0.491071429	91.2	14.8	0.162280702	15.13513514	10.06.2014	217	56.1	51.1	49	52.06666667	13	17	67	4.4	18.48	2.512	20.288	8.076433121	3.822	0.429	1.948	0.503	8.909090909	0.258213552
AN2x	NA7	48.569	-123.6368	235	2011	NA7-17	NA7-17A	3	05.11.2013	13.11.2013	8	3	1	34.4	25.5	1.349019608	9	346.9	120.72	0.347996541	132.6	22.6	0.170437406	15.34955752	12.06.2014	219	51.7	55.1	57.3	54.7	8	18	83	4.7	17.11	5.556	29.214	5.258099352	7.194	0.528	1.619	0.827	13.625	0.510809141
AN2x	NA7	48.569	-123.6368	235	2011	NA7-1	NA7-1B	3	05.11.2013	13.11.2013	8	3	1	31.8	20.2	1.574257426	11	248.4	142.17	0.572342995	105.4	15.1	0.143263757	16.45033113	02.06.2014	209	39.6	48.8	41.7	43.36666667	11	39	91	4.8	26.98	6.955	40.027	5.755140187	7.684	0.464	2.116	0.439	16.56034483	0.207466919
AN2x	NA7	48.569	-123.6368	235	2011	NA7-3	NA7-3B	3	05.11.2013	13.11.2013	8	3	1	41.6	30.9	1.346278317	12	141	73.38	0.520425532	79.1	14.3	0.180783818	9.86013986	10.06.2014	217	53.4	58.1	58.4	56.63333333	11	13	83	4.8	17.96	7.726	39.603	5.12593839	7.508	0.599	1.882	0.821	12.53422371	0.436238045
AN2x	NA7	48.569	-123.6368	235	2011	NA7-9	NA7-9B	3	05.11.2013	13.11.2013	8	3	1	45.7	26.3	1.737642586	16	213.5	117.51	0.550398126	84.4	12.3	0.145734597	17.35772358	20.06.2014	227	54.2	51.1	52.9	52.73333333	13	28	85	4.5	35.1	4.396	22.605	5.142174704	5.725	0.447	1.282	0.53	12.80760626	0.413416537
AN2x	NA7	48.569	-123.6368	235	2011	NA7-13	NA7-13B	3	05.11.2013	18.11.2013	13	2	0.666666667	34.4	24.1	1.427385892	11	233.1	119.55	0.512870013	94.3	14.6	0.154825027	15.96575342	10.06.2014	217	53.8	43.4	43.7	46.96666667	NA	NA	NA	NA	NA	3.116	18.806	6.035301669	4.592	0.462	1.471	0.427	9.939393939	0.290278722
AN2x	NA7	48.569	-123.6368	235	2011	NA7-17	NA7-17B	3	05.11.2013	13.11.2013	8	3	1	43.8	39.6	1.106060606	16	307.9	121.47	0.394511205	113.4	18.4	0.162257496	16.73369565	17.06.2014	224	52.2	52.9	46.5	50.53333333	15	47	100	6.9	34.89	5.006	28.536	5.700359569	6.424	0.463	1.604	0.436	13.87473002	0.271820449
AN2x	NA8	48.5138	-123.5717	378	2012	NA8-1	NA8-1A	3	05.11.2013	18.11.2013	13	1	0.333333333	33.8	22.7	1.488986784	8	272	99	0.363970588	123.6	20.2	0.163430421	13.46534653	17.06.2014	224	52.7	54.7	48.6	52	13	28	93	5	27.62	5.883	27.94	4.749277579	7.232	0.453	1.398	0.49	15.96467991	0.350500715
AN2x	NA8	48.5138	-123.5717	378	2012	NA8-7	NA8-7A	3	05.11.2013	13.11.2013	8	3	1	25.8	18.2	1.417582418	12	143.1	90.03	0.629140461	51.2	7.9	0.154296875	18.11392405	10.06.2014	217	59	53.1	49.3	53.8	11	24	91	4	20.81	5.328	30.006	5.631756757	5.548	0.647	1.841	0.638	8.57496136	0.346550788
AN2x	NA8	48.5138	-123.5717	378	2012	NA8-11	NA8-11A	3	05.11.2013	11.11.2013	6	3	1	33.4	29.7	1.124579125	10	216	106.76	0.494259259	99.8	18.1	0.181362725	11.93370166	20.06.2014	227	55.3	56.6	50.1	54	10	46	100	4.9	36.07	5.794	28.705	4.954263031	6.65	0.582	1.75	0.667	11.42611684	0.381142857
AN2x	NA8	48.5138	-123.5717	378	2012	NA8-17	NA8-17A	3	05.11.2013	13.11.2013	8	3	1	38	34.2	1.111111111	11	431	146.94	0.340928074	149.3	44.1	0.295378433	9.77324263	20.06.2014	227	53.9	51	52.7	52.53333333	10	21	93	4.1	22.82	6.359	34.079	5.359175971	7.196	0.5	1.829	0.65	14.392	0.355385457
AN2x	NA8	48.5138	-123.5717	378	2012	NA8-19	NA8-19A	3	05.11.2013	15.11.2013	10	2	0.666666667	40.9	34.1	1.19941349	15	348.3	140.21	0.402555268	136.5	18.2	0.133333333	19.13736264	16.06.2014	223	54	52.2	48.3	51.5	8	26	94	5.1	24.63	6.792	43.087	6.343786808	7.41	0.483	2.307	0.669	15.34161491	0.289986996
AN2x	NA8	48.5138	-123.5717	378	2012	NA8-1	NA8-1B	3	05.11.2013	18.11.2013	13	1	0.333333333	35.1	37	0.948648649	15	317.1	98	0.309050773	130.8	35.3	0.269877676	8.983002833	17.06.2014	224	64.8	62.3	61.8	62.96666667	12	52	87	5	38.67	4.688	27.959	5.963950512	6.155	0.462	1.541	0.636	13.32251082	0.412719014
AN2x	NA8	48.5138	-123.5717	378	2012	NA8-7	NA8-7B	3	05.11.2013	13.11.2013	8	2	0.666666667	24.4	23.1	1.056277056	19	318.7	103.61	0.325101977	103.5	29.5	0.285024155	10.80338983	30.06.2014	237	58.8	61.6	59.9	60.1	14	37	72	5.5	30.94	1.989	15.384	7.73453997	3.763	0.407	1.421	0.557	9.245700246	0.391977481
AN2x	NA8	48.5138	-123.5717	378	2012	NA8-11	NA8-11B	3	05.11.2013	13.11.2013	8	2	0.666666667	36	33	1.090909091	13	243.5	141.32	0.58036961	89.8	15.6	0.173719376	15.60897436	17.06.2014	224	55.3	60.1	59.4	58.26666667	12	37	91	5.1	29.11	6.545	41.483	6.338120703	7.282	0.487	2.262	0.754	14.95277207	0.333333333
AN2x	NA8	48.5138	-123.5717	378	2012	NA8-17	NA8-17B	3	05.11.2013	13.11.2013	8	3	1	31.7	30.9	1.025889968	15	289.9	148.34	0.511693687	105.5	17.7	0.167772512	16.37853107	24.06.2014	231	50.3	32.6	51.6	44.83333333	8	31	94	5.3	26.57	7.805	42.029	5.384881486	8.178	0.48	1.922	0.449	17.0375	0.233610822
AN2x	NA8	48.5138	-123.5717	378	2012	NA8-19	NA8-19B	3	05.11.2013	13.11.2013	8	2	0.666666667	30.9	27.7	1.115523466	18	224.8	128.14	0.570017794	78.8	13.3	0.168781726	16.90225564	17.06.2014	224	51.5	49.2	46.5	49.06666667	7	36	95	5.7	33.56	7.577	39.121	5.163125247	8.462	0.427	1.617	0.513	19.81733021	0.317254174
AN2x	NA10	46.9564	-112.7105	1375	2013	NA10-1	NA10-1A	3	05.11.2013	13.11.2013	8	2	0.666666667	36.2	27	1.340740741	9	355.5	130.88	0.368157525	156	31.4	0.201282051	11.32165605	17.06.2014	224	49.3	47.3	48.3	48.3	11	32	96	5.1	27.71	8.32	39.674	4.768509615	9.412	0.437	1.864	0.595	21.53775744	0.319206009
AN2x	NA10	46.9564	-112.7105	1375	2013	NA10-4	NA10-4A	3	05.11.2013	18.11.2013	13	2	0.666666667	33.5	25.9	1.293436293	8	274.8	125.76	0.457641921	104.9	16.3	0.155386082	16.85889571	24.06.2014	231	51.8	62.2	59.8	57.93333333	14	99	105	5.8	58.83	8.045	54.867	6.82001243	8.59	0.616	2.487	0.718	13.94480519	0.288701246
AN2x	NA10	46.9564	-112.7105	1375	2013	NA10-13	NA10-13A	3	05.11.2013	18.11.2013	13	3	1	42.3	27.2	1.555147059	14	202.4	123.26	0.608992095	86.8	14.4	0.165898618	14.05555556	17.06.2014	224	52	50.9	54.7	52.53333333	15	51	104	4.8	43.29	6.133	35.45	5.780205446	8.207	0.394	1.521	0.463	20.82994924	0.304404997
AN2x	NA10	46.9564	-112.7105	1375	2013	NA10-16	NA10-16A	3	05.11.2013	18.11.2013	13	1	0.333333333	34.2	26.9	1.271375465	9	NA	NA	NA	NA	NA	NA	NA	20.06.2014	227	52.4	68.3	48.6	56.43333333	11	39	87	3.6	20.35	4.178	23.573	5.642173289	6.429	0.424	1.172	0.438	15.16273585	0.373720137
AN2x	NA10	46.9564	-112.7105	1375	2013	NA10-17	NA10-17A	3	05.11.2013	15.11.2013	10	1	0.333333333	42.7	28.1	1.519572954	10	273.4	131.31	0.480285296	79.8	12.8	0.160401003	21.359375	17.06.2014	224	55.1	58.5	52.9	55.5	9	52	89	5.7	33.23	7.182	33.447	4.657059315	7.505	0.479	2.099	0.752	15.66805846	0.358265841
AN2x	NA10	46.9564	-112.7105	1375	2013	NA10-1	NA10-1B	3	05.11.2013	13.11.2013	8	1	0.333333333	43.8	35.8	1.223463687	11	280.3	128.69	0.459115234	93.1	14.9	0.160042965	18.81208054	27.06.2014	234	57.2	57.2	55.7	56.7	16	80	86	5.2	43.99	4.108	24.684	6.008763389	5.205	0.48	2.058	0.721	10.84375	0.350340136
AN2x	NA10	46.9564	-112.7105	1375	2013	NA10-4	NA10-4B	3	05.11.2013	15.11.2013	10	2	0.666666667	44.9	42.3	1.061465721	11	306.4	158.56	0.517493473	111.4	18.5	0.166068223	16.56216216	28.06.2014	235	43.8	63.9	58.5	55.4	12	60	92	5.4	35.83	10.478	41.467	3.957530063	9.214	0.599	2.21	0.633	15.38230384	0.286425339
AN2x	NA10	46.9564	-112.7105	1375	2013	NA10-13	NA10-13B	3	05.11.2013	15.11.2013	10	3	1	36.2	24.6	1.471544715	10	262.1	126.42	0.482334987	123.9	16.3	0.131557708	16.0797546	24.06.2014	231	46.7	48	49.4	48.03333333	12	67	117	5.8	45.82	7.484	27.968	3.737039017	8.532	0.652	1.414	0.738	13.08588957	0.521923621
AN2x	NA10	46.9564	-112.7105	1375	2013	NA10-16	NA10-16B	3	05.11.2013	18.11.2013	13	1	0.333333333	36.2	26.9	1.345724907	10	417.5	171.71	0.411281437	162.2	22.1	0.136251541	18.89140271	18.06.2014	225	51.3	51	47.1	49.8	12	53	89	5.8	35.57	4.966	28.232	5.685058397	6.325	0.513	1.61	0.615	12.3294347	0.381987578
AN2x	NA10	46.9564	-112.7105	1375	2013	NA10-17	NA10-17B	3	05.11.2013	13.11.2013	8	1	0.333333333	34.8	30.2	1.152317881	9	201	121.94	0.606666667	69.8	11.8	0.169054441	17.03389831	17.06.2014	224	55.6	54	50.2	53.26666667	8	33	106	5.7	32.94	6.804	34.376	5.052322163	7.68	0.59	1.769	0.641	13.01694915	0.362351611
AN2x	NA11	46.1726	-92.8709	338	2011	NA11-1	NA11-1A	3	07.11.2013	22.11.2013	15	3	1	44.5	27.4	1.624087591	10	371.3	153.44	0.413250741	143	23.4	0.163636364	15.86752137	14.06.2014	219	53.5	52.9	56.9	54.43333333	10	34	86	5.3	27.89	7.365	36.716	4.985200272	8.163	0.496	1.728	0.633	16.45766129	0.366319444
AN2x	NA11	46.1726	-92.8709	338	2011	NA11-3	NA11-3A	3	07.11.2013	22.11.2013	15	1	0.333333333	27.5	22.3	1.233183857	9	169.7	111.88	0.659281084	70.4	10.1	0.143465909	16.8019802	16.06.2014	221	51.9	53.1	50.8	51.93333333	10	36	84	4.4	19.4	3.668	27.18	7.410032715	5.8	0.508	1.476	0.43	11.41732283	0.291327913
AN2x	NA11	46.1726	-92.8709	338	2011	NA11-11	NA11-11A	3	07.11.2013	18.11.2013	11	3	1	29.6	30.9	0.957928803	12	235.6	145.07	0.615747029	90.7	15.1	0.166482911	15.60264901	20.06.2014	225	53.9	54.9	44.9	51.23333333	14	101	83	6.7	59.83	7.582	41.648	5.49300976	8.291	0.42	2.079	0.824	19.74047619	0.396344396
AN2x	NA11	46.1726	-92.8709	338	2011	NA11-19	NA11-19A	3	07.11.2013	18.11.2013	11	3	1	34.3	26.7	1.284644195	10	301.2	139.85	0.464309429	119.3	16.7	0.139983236	18.03592814	20.06.2014	225	49.6	52.7	51.4	51.23333333	19	44	98	5.8	26.86	5.526	30.814	5.576185306	6.83	0.429	1.499	0.53	15.92074592	0.353569046
AN2x	NA11	46.1726	-92.8709	338	2011	NA11-7	NA11-7A	3	07.11.2013	18.11.2013	11	1	0.333333333	30	21.1	1.421800948	14	189.2	119.72	0.632769556	88.9	13.5	0.151856018	14.01481481	20.06.2014	225	NA	NA	NA	NA	12	50	97	4.5	26.97	5.049	28.473	5.639334522	7.779	0.344	0.992	0.531	22.61337209	0.535282258
AN2x	NA11	46.1726	-92.8709	338	2011	NA11-1	NA11-1B	3	07.11.2013	15.11.2013	8	2	0.666666667	44	31.6	1.392405063	16	156.8	91.66	0.584566327	66.3	10.8	0.162895928	14.51851852	17.06.2014	222	58.3	50.6	55.3	54.73333333	16	72	NA	7.2	38.56	4.948	24.73	4.997978981	5.863	0.65	1.573	0.598	9.02	0.380165289
AN2x	NA11	46.1726	-92.8709	338	2011	NA11-3	NA11-3B	3	07.11.2013	0	NA	0	0	37	28.1	1.316725979	11	373.6	200.49	0.536643469	133.8	20.7	0.15470852	18.04830918	17.06.2014	222	50.6	52.3	49.4	50.76666667	11	83	105	6.1	63.16	7.585	32.839	4.329466051	8.399	0.493	1.775	0.624	17.03651116	0.351549296
AN2x	NA11	46.1726	-92.8709	338	2011	NA11-11	NA11-11B	3	07.11.2013	15.11.2013	8	3	1	34.3	27.3	1.256410256	10	231.5	122.47	0.529028078	80.1	9.3	0.116104869	24.89247312	12.06.2014	217	41.3	44.1	40.3	41.9	21	95	74	6.1	50.17	4.639	24.43	5.266221168	5.663	0.581	1.556	0.737	9.746987952	0.473650386
AN2x	NA11	46.1726	-92.8709	338	2011	NA11-19	NA11-19B	3	07.11.2013	13.11.2013	6	3	1	28.7	23.7	1.210970464	15	406.5	193.98	0.477195572	176.3	21.5	0.12195122	18.90697674	17.06.2014	222	52.5	48.8	56.6	52.63333333	11	71	97	5.4	44.55	3.832	21.626	5.643528184	5.601	0.415	1.421	0.513	13.49638554	0.361013371
AN2x	NA11	46.1726	-92.8709	338	2011	NA11-7	NA11-7B	3	07.11.2013	18.11.2013	11	1	0.333333333	28.9	22.6	1.278761062	9	279.7	157.19	0.561994995	107.3	15.2	0.1416589	18.40131579	24.06.2014	229	53.5	51.5	54.2	53.06666667	11	49	98	6	39.05	7.928	33.017	4.164606458	7.407	0.583	1.773	0.984	12.70497427	0.55499154
AN2x	NA12	43.498	-110.852	1890	2012	NA12-1	NA12-1A	3	05.11.2013	13.11.2013	8	1	0.333333333	46.3	33.4	1.386227545	17	162.2	101.02	0.622811344	62.5	8.1	0.1296	20.02469136	27.06.2014	234	54	53.3	54.3	53.86666667	19	47	93	4.6	36.88	7.159	35.34	4.936443637	6.698	0.515	1.625	0.553	13.00582524	0.340307692
AN2x	NA12	43.498	-110.852	1890	2012	NA12-3	NA12-3A	3	05.11.2013	11.11.2013	6	2	0.666666667	49.8	33.8	1.473372781	11	258.8	166.91	0.644938176	102.6	15	0.14619883	17.25333333	17.06.2014	224	48.7	52.5	42.8	48	11	38	104	4.9	34.88	5.61	34.796	6.202495544	6.694	0.45	2.622	0.517	14.87555556	0.197177727
AN2x	NA12	43.498	-110.852	1890	2012	NA12-9	NA12-9A	3	05.11.2013	13.11.2013	8	3	1	38.5	27	1.425925926	10	271.6	124.39	0.457989691	120.8	16.4	0.135761589	16.56097561	20.06.2014	227	56.9	51.2	60.5	56.2	11	67	102	6.2	53.03	4.97	36.439	7.331790744	6.66	0.329	1.796	0.412	20.24316109	0.229398664
AN2x	NA12	43.498	-110.852	1890	2012	NA12-15	NA12-15A	3	05.11.2013	13.11.2013	8	1	0.333333333	45.9	29.3	1.566552901	17	205.3	137.95	0.671943497	88.8	11.7	0.131756757	17.54700855	24.06.2014	231	45.4	53.9	54.9	51.4	19	32	96	5.3	45.49	5.671	37.267	6.571504144	6.876	0.376	1.796	0.616	18.28723404	0.34298441
AN2x	NA12	43.498	-110.852	1890	2012	NA12-19	NA12-19A	3	05.11.2013	13.11.2013	8	2	0.666666667	52.7	30.6	1.722222222	18	286.9	171.93	0.599268038	111.1	14.9	0.134113411	19.25503356	20.06.2014	227	56.7	52.2	54.7	54.53333333	17	61	121	5.9	55.7	4.005	27.79	6.938826467	6.192	0.361	1.761	0.752	17.15235457	0.427030097
AN2x	NA12	43.498	-110.852	1890	2012	NA12-1	NA12-1B	3	05.11.2013	13.11.2013	8	2	0.666666667	43.2	30	1.44	19	240.7	132.04	0.548566681	105.3	14.1	0.133903134	17.07092199	24.06.2014	231	63.5	60.2	61.6	61.76666667	15	37	104	5.3	38.11	4.036	29.127	7.216798811	5.85	0.376	1.867	0.496	15.55851064	0.265666845
AN2x	NA12	43.498	-110.852	1890	2012	NA12-3	NA12-3B	3	05.11.2013	13.11.2013	8	3	1	49.7	29.7	1.673400673	14	351.7	163.88	0.465965311	142.1	26	0.18296974	13.52692308	NA	NA	NA	NA	NA	NA	NA	NA	NA	NA	NA	NA	NA	NA	NA	NA	NA	NA	NA	NA
AN2x	NA12	43.498	-110.852	1890	2012	NA12-9	NA12-9B	3	05.11.2013	13.11.2013	8	3	1	40.5	29.9	1.35451505	12	350.6	164.03	0.467855106	144.5	18.1	0.125259516	19.37016575	24.06.2014	231	NA	NA	NA	NA	11	36	98	5.9	32.86	NA	NA	NA	NA	NA	NA	NA	NA	NA
AN2x	NA12	43.498	-110.852	1890	2012	NA12-15	NA12-15B	3	05.11.2013	13.11.2013	8	2	0.666666667	50.3	29.7	1.693602694	20	160	92.14	0.575875	71.5	15.1	0.211188811	10.59602649	24.06.2014	231	63	58.2	57.5	59.56666667	13	18	88	4.9	21.83	7.177	39.709	5.532813153	9.602	0.439	1.615	0.72	21.87243736	0.445820433
AN2x	NA12	43.498	-110.852	1890	2012	NA12-19	NA12-19B	3	05.11.2013	18.11.2013	13	1	0.333333333	48.2	34.6	1.393063584	13	300.5	160.9	0.535440932	143.1	23.3	0.162823201	12.89699571	30.06.2014	237	48.1	46.9	48.5	47.83333333	11	54	100	6	33.2	7.79	45.104	5.789987163	9.623	0.436	2.138	0.513	22.07110092	0.239943873
AN2x	NA13	45.201	-92.8837	298	2012	NA13-1	NA13-1A	3	04.11.2013	15.11.2013	11	2	0.666666667	29.4	24.2	1.214876033	20	224.2	97.93	0.436797502	83.3	13.1	0.157262905	17.11450382	20.06.2014	228	58.6	60.8	57	58.8	5	21	104	4.5	20.28	4.654	22.934	4.92780404	6.414	0.309	1.037	0.538	20.75728155	0.518804243
AN2x	NA13	45.201	-92.8837	298	2012	NA13-3	NA13-3A	3	04.11.2013	13.11.2013	9	2	0.666666667	35.9	25.5	1.407843137	14	250.4	151.71	0.605870607	103	14.3	0.138834951	17.51048951	17.06.2014	225	62.4	56.6	50	56.33333333	13	47	97	5	42.71	4.854	28.461	5.863411619	6.739	0.446	1.351	0.497	15.10986547	0.367875648
AN2x	NA13	45.201	-92.8837	298	2012	NA13-7	NA13-7A	3	04.11.2013	15.11.2013	11	3	1	35.7	27.5	1.298181818	12	152.4	81.31	0.533530184	69.6	11.3	0.162356322	13.48672566	18.06.2014	226	57.7	51.4	56.4	55.16666667	11	25	91	NA	20.98	4.184	28.972	6.924474187	6.07	0.325	1.266	0.394	18.67692308	0.31121643
AN2x	NA13	45.201	-92.8837	298	2012	NA13-11	NA13-11A	3	04.11.2013	11.11.2013	7	3	1	42.4	26.5	1.6	18	207.1	96.98	0.468276195	91.2	15.2	0.166666667	13.625	17.06.2014	225	51.5	41.2	46.5	46.4	9	25	90	4.8	21.68	5.794	26.697	4.607697618	6.671	0.554	1.748	0.501	12.04151625	0.286613272
AN2x	NA13	45.201	-92.8837	298	2012	NA13-17	NA13-17A	3	04.11.2013	13.11.2013	9	3	1	36.1	24.3	1.485596708	11	288	139.63	0.484826389	141.4	22	0.155586987	13.09090909	10.06.2014	218	50.8	39.6	43.5	44.63333333	10	24	93	6.1	27.29	5.073	36.08	7.112162429	5.855	0.393	2.4	0.476	14.89821883	0.198333333
AN2x	NA13	45.201	-92.8837	298	2012	NA13-1	NA13-1B	3	04.11.2013	13.11.2013	9	2	0.666666667	32.5	23.2	1.400862069	17	351.1	121.23	0.345286243	188.2	25.2	0.133900106	13.93253968	12.06.2014	220	53.5	54.7	48.8	52.33333333	12	31	105	5.9	30.05	5.113	23.434	4.583219245	5.915	0.564	1.436	0.735	10.48758865	0.51183844
AN2x	NA13	45.201	-92.8837	298	2012	NA13-3	NA13-3B	3	04.11.2013	13.11.2013	9	3	1	33.7	25.6	1.31640625	19	317	144.63	0.456246057	122.5	18.5	0.151020408	17.13513514	12.06.2014	220	47	60.4	50	52.46666667	18	93	116	5.7	78.78	6.138	34.962	5.69599218	6.271	0.602	2.176	0.74	10.41694352	0.340073529
AN2x	NA13	45.201	-92.8837	298	2012	NA13-7	NA13-7B	3	04.11.2013	13.11.2013	9	3	1	32.3	26.9	1.200743494	10	262.3	145.72	0.555547083	97.1	14	0.144181256	18.73571429	18.06.2014	226	46	48.2	52.8	49	14	60	118	6.3	49.82	4.791	29.06	6.065539553	5.94	0.571	1.841	0.724	10.4028021	0.39326453
AN2x	NA13	45.201	-92.8837	298	2012	NA13-11	NA13-11B	3	04.11.2013	11.11.2013	7	2	0.666666667	41.9	28.1	1.491103203	16	384.8	181.54	0.471777547	130.1	19.5	0.149884704	19.73333333	17.06.2014	225	54.2	61.7	56.7	57.53333333	9	53	119	7.1	60.73	7.9	35.381	4.478607595	8.361	0.538	1.772	0.538	15.54089219	0.303611738
AN2x	NA13	45.201	-92.8837	298	2012	NA13-17	NA13-17B	3	04.11.2013	18.11.2013	14	3	1	38.4	22.9	1.676855895	8	356	149.82	0.420842697	121.5	19.2	0.158024691	18.54166667	17.06.2014	225	58.4	55.5	56.6	56.83333333	14	59	94	5.5	48.31	6.784	35.333	5.208284198	7.251	0.411	1.625	0.788	17.64233577	0.484923077
AN2x	NA14	47.206	-91.3685	217	2012	NA14-3	NA14-3A	3	06.11.2013	15.11.2013	9	3	1	40	29.4	1.360544218	9	206.8	95.12	0.459961315	80.7	12.6	0.156133829	16.41269841	12.06.2014	218	48.1	50.7	51.8	50.2	8	27	91	6.6	22.4	6.166	33.122	5.371715861	6.669	0.554	2.081	0.821	12.03790614	0.394521864
AN2x	NA14	47.206	-91.3685	217	2012	NA14-7	NA14-7A	3	06.11.2013	13.11.2013	7	3	1	37.5	31.2	1.201923077	10	141.5	76.63	0.54155477	69.5	12.9	0.185611511	10.96899225	17.06.2014	223	59.6	46.2	41.2	49	10	23	95	4.7	23.03	2.932	21.727	7.410300136	4.857	0.41	1.321	0.487	11.84634146	0.368660106
AN2x	NA14	47.206	-91.3685	217	2012	NA14-12	NA14-12A	3	06.11.2013	13.11.2013	7	2	0.666666667	37.4	26.7	1.400749064	20	154.3	107.34	0.695657809	50.9	8.7	0.170923379	17.73563218	12.06.2014	218	38.6	43.1	36.2	39.3	20	26	54	4.8	30.63	3.199	22.98	7.183494842	5.18	0.372	1.822	0.577	13.92473118	0.316684962
AN2x	NA14	47.206	-91.3685	217	2012	NA14-17	NA14-17A	3	06.11.2013	15.11.2013	9	3	1	37.1	22.9	1.620087336	15	201.8	120.19	0.595589693	79.6	12.7	0.159547739	15.88976378	12.06.2014	218	47.7	45.4	52.8	48.63333333	19	29	83	5.1	30.66	6.675	37.354	5.596104869	8.334	0.496	1.241	0.682	16.80241935	0.549556809
AN2x	NA14	47.206	-91.3685	217	2012	NA14-20	NA14-20A	3	06.11.2013	15.11.2013	9	2	0.666666667	16.7	13.5	1.237037037	6	244.4	141.4	0.578559738	86.7	15.5	0.178777393	15.76774194	02.06.2014	208	58.8	61	54.8	58.2	7	23	102	5.2	22.86	5.367	38.586	7.189491336	8.019	0.359	1.675	0.378	22.33704735	0.225671642
AN2x	NA14	47.206	-91.3685	217	2012	NA14-3	NA14-3B	3	06.11.2013	18.11.2013	12	3	1	29.6	24.5	1.208163265	7	400.6	175.44	0.437943085	130.6	22.5	0.172281776	17.80444444	12.06.2014	218	49.1	49.5	50.1	49.56666667	9	33	79	5.8	24.78	5.526	29.08	5.262395946	7.031	0.481	1.652	0.581	14.61746362	0.351694915
AN2x	NA14	47.206	-91.3685	217	2012	NA14-7	NA14-7B	3	06.11.2013	18.11.2013	12	3	1	33.1	28.4	1.165492958	12	254.8	145.63	0.571546311	87.1	14.8	0.169919633	17.21621622	18.06.2014	224	47.6	50.1	49.2	48.96666667	11	41	95	4.5	36.5	6.458	32.86	5.08826262	7.282	0.632	1.523	0.633	11.5221519	0.415627052
AN2x	NA14	47.206	-91.3685	217	2012	NA14-12	NA14-12B	3	06.11.2013	13.11.2013	7	2	0.666666667	41.7	27.2	1.533088235	20	258.5	143.45	0.554932302	83.3	11.6	0.139255702	22.28448276	18.06.2014	224	53.8	50.9	48.8	51.16666667	20	65	98	6.9	59.71	3.784	25.571	6.757663848	5.539	0.41	1.594	0.513	13.5097561	0.32183187
AN2x	NA14	47.206	-91.3685	217	2012	NA14-17	NA14-17B	3	06.11.2013	13.11.2013	7	3	1	35.6	27.8	1.28057554	13	306	159.54	0.521372549	112	15.3	0.136607143	20	18.06.2014	224	54.2	63.5	49.3	55.66666667	13	77	100	5.7	65.02	5.045	39.423	7.814271556	6.891	0.445	1.385	0.329	15.48539326	0.237545126
AN2x	NA14	47.206	-91.3685	217	2012	NA14-20	NA14-20B	3	06.11.2013	18.11.2013	12	2	0.666666667	35	20.9	1.674641148	10	254.9	139.52	0.547351903	96.3	12.4	0.128764278	20.55645161	20.06.2014	226	53.3	47.7	58.3	53.1	16	43	79	4.4	28.89	5.275	31.272	5.928341232	7.962	0.396	1.644	0.427	20.10606061	0.25973236
AN2x	NA15	39.1667	-105.1655	2246	2011	NA15-1	NA15-1A	3	04.11.2013	13.11.2013	9	2	0.666666667	37	27.1	1.365313653	10	259.9	154.95	0.596190843	105.4	14.8	0.140417457	17.56081081	28.05.2014	205	40.2	34.9	38.2	37.76666667	17	52	94	6.2	46.19	6.537	34.897	5.338381521	7.261	0.621	2.315	0.685	11.69243156	0.295896328
AN2x	NA15	39.1667	-105.1655	2246	2011	NA15-3	NA15-3A	3	04.11.2013	13.11.2013	9	2	0.666666667	33.5	25.3	1.324110672	12	188.8	124.61	0.660010593	69.9	9.7	0.138769671	19.46391753	10.06.2014	218	43.7	44.2	49.7	45.86666667	26	80	101	4.9	58.38	6.904	37.417	5.419611819	7.951	0.382	1.665	0.842	20.81413613	0.505705706
AN2x	NA15	39.1667	-105.1655	2246	2011	NA15-7	NA15-7A	3	04.11.2013	15.11.2013	11	3	1	30.4	25.3	1.201581028	9	286.4	139.82	0.488198324	NA	19.2	NA	14.91666667	10.06.2014	218	51.8	45.3	44.8	47.3	15	67	99	5.2	52.33	3.618	22.394	6.189607518	4.65	0.41	1.779	0.462	11.34146341	0.259696459
AN2x	NA15	39.1667	-105.1655	2246	2011	NA15-15	NA15-15A	3	04.11.2013	13.11.2013	9	3	1	27.8	22.2	1.252252252	9	406.6	214.1	0.526561731	193.6	26.1	0.13481405	15.57854406	20.06.2014	228	49.4	53.9	48.8	50.7	12	46	95	4.9	31.24	5.896	32.07	5.439280868	7.555	0.53	1.846	0.769	14.25471698	0.416576381
AN2x	NA15	39.1667	-105.1655	2246	2011	NA15-19	NA15-19A	3	04.11.2013	13.11.2013	9	3	1	27.6	26.1	1.057471264	9	261	124.53	0.477126437	84.4	12	0.142180095	21.75	12.06.2014	220	36.7	36.6	NA	36.65	15	65	91	4.9	42.73	3.719	20.743	5.577574617	4.536	0.58	1.571	0.655	7.820689655	0.416931891
AN2x	NA15	39.1667	-105.1655	2246	2011	NA15-1	NA15-1B	3	04.11.2013	13.11.2013	9	3	1	31.9	21.1	1.511848341	9	258.5	136.44	0.527814313	103.2	16.8	0.162790698	15.38690476	17.06.2014	225	54.9	54.8	NA	54.85	11	45	101	6.1	36.03	6.173	37.572	6.086505751	6.986	0.385	1.721	0.538	18.14545455	0.312608948
AN2x	NA15	39.1667	-105.1655	2246	2011	NA15-3	NA15-3B	3	04.11.2013	13.11.2013	9	3	1	47.9	34.1	1.404692082	14	528.8	231.39	0.437575643	226.6	30.4	0.134157105	17.39473684	30.05.2014	207	48.5	44.8	44.1	45.8	20	155	102	6.3	44.62	4.253	27.284	6.415236304	5.606	0.447	1.458	0.515	12.54138702	0.353223594
AN2x	NA15	39.1667	-105.1655	2246	2011	NA15-7	NA15-7B	3	04.11.2013	13.11.2013	9	NA	NA	35.7	26.8	1.332089552	11	252.9	159.32	0.629972321	98.1	13.9	0.141692151	18.1942446	10.06.2014	218	43.1	46.2	47.3	45.53333333	18	52	102	5	40.11	6.715	34.55	5.145197319	5.922	0.47	2.32	0.9	12.6	0.387931034
AN2x	NA15	39.1667	-105.1655	2246	2011	NA15-15	NA15-15B	3	04.11.2013	13.11.2013	9	3	1	38.3	27.6	1.387681159	10	313.8	162.87	0.519024857	137.8	22.1	0.160377358	14.19909502	17.06.2014	225	45	41.2	43.7	43.3	12	63	94	5.2	41.82	8.005	35.044	4.377763898	9.481	0.569	2.027	0.7	16.66256591	0.345337938
AN2x	NA15	39.1667	-105.1655	2246	2011	NA15-19	NA15-19B	3	04.11.2013	13.11.2013	9	3	1	40.4	35	1.154285714	17	265.2	109	0.411010558	110.6	16.4	0.148282098	16.17073171	24.06.2014	232	48.7	44.2	58.2	50.36666667	12	35	87	4.8	25.09	6.497	28.048	4.317069417	6.916	0.685	1.33	0.636	10.09635036	0.478195489
AN2x	NA16	47.3032	-121.2878	750	2013	NA16-3	NA16-3A	3	07.11.2013	22.11.2013	15	1	0.333333333	37.9	27.6	1.373188406	14	307.3	135.33	0.44038399	150.1	22.4	0.149233844	13.71875	17.06.2014	222	43.3	51.4	49.9	48.2	12	31	102	5.8	34.37	5.105	31.511	6.172575906	6.487	0.333	1.462	0.564	19.48048048	0.385772914
AN2x	NA16	47.3032	-121.2878	750	2013	NA16-9	NA16-9A	3	07.11.2013	13.11.2013	6	1	0.333333333	37.9	33.9	1.1179941	14	444	206	0.463963964	157	20.3	0.129299363	21.87192118	17.06.2014	222	47.2	48.2	46.5	47.3	15	82	83	6	60.62	5.117	25.007	4.887043189	6.543	0.489	1.496	0.622	13.3803681	0.415775401
AN2x	NA16	47.3032	-121.2878	750	2013	NA16-13	NA16-13A	4	07.11.2013	18.11.2013	11	3	0.75	38.1	25.1	1.517928287	11	341.4	148.68	0.435500879	154.7	19.2	0.124111183	17.78125	12.06.2014	217	46.8	46.3	47.9	47	13	44	87	5.2	33.42	3.82	24.454	6.401570681	5.606	0.45	1.407	0.436	12.45777778	0.309879176
AN2x	NA16	47.3032	-121.2878	750	2013	NA16-15	NA16-15A	3	07.11.2013	15.11.2013	8	3	1	48.9	32.5	1.504615385	14	361.3	163.66	0.452975367	147.8	20.6	0.139377537	17.53883495	12.06.2014	217	54.4	60.8	47.5	54.23333333	14	37	100	5	46.28	5.703	24.906	4.367175171	6.529	0.6	1.795	0.907	10.88166667	0.505292479
AN2x	NA16	47.3032	-121.2878	750	2013	NA16-18	NA16-18A	3	07.11.2013	15.11.2013	8	3	1	33.8	27.5	1.229090909	11	665.9	200.37	0.300901036	295.3	40.5	0.137148662	16.44197531	20.06.2014	225	54.4	48.9	52.6	51.96666667	8	41	104	4.8	39.08	6.898	30.946	4.486227892	5.705	0.852	1.988	0.808	6.69600939	0.406438632
AN2x	NA16	47.3032	-121.2878	750	2013	NA16-3	NA16-3B	3	07.11.2013	22.11.2013	15	2	0.666666667	22.8	18.8	1.212765957	8	248.1	129.48	0.521886336	95.1	14.9	0.156677182	16.65100671	17.06.2014	222	54.7	59.6	59.6	57.96666667	6	23	97	5.4	21.82	4.366	26.513	6.072606505	5.99	0.468	1.395	0.479	12.7991453	0.343369176
AN2x	NA16	47.3032	-121.2878	750	2013	NA16-9	NA16-9B	3	07.11.2013	13.11.2013	6	3	1	29	25.3	1.146245059	8	269.3	122.28	0.454066097	101.1	16.6	0.164193867	16.22289157	17.06.2014	222	56.9	52.2	54.1	54.4	7	16	75	5.6	14.19	4.04	25.654	6.35	5.834	0.474	1.747	0.59	12.30801688	0.337721809
AN2x	NA16	47.3032	-121.2878	750	2013	NA16-13	NA16-13B	4	07.11.2013	18.11.2013	11	2	0.5	25.5	16.2	1.574074074	8	371.2	179.05	0.482354526	113.1	25	0.221043324	14.848	12.06.2014	217	55.7	54.6	52.2	54.16666667	11	29	85	5	28.13	3.988	22.876	5.736208626	5.437	0.433	1.334	0.855	12.55658199	0.640929535
AN2x	NA16	47.3032	-121.2878	750	2013	NA16-15	NA16-15B	3	07.11.2013	15.11.2013	8	3	1	28.4	25.1	1.131474104	10	385.9	171.46	0.444311998	117.1	17.4	0.148590948	22.17816092	10.06.2014	215	45.8	47.7	51.9	48.46666667	15	73	71	5.5	45.78	5.682	22.52	3.963393171	5.44	0.803	1.625	0.667	6.774595268	0.410461538
AN2x	NA16	47.3032	-121.2878	750	2013	NA16-18	NA16-18B	3	07.11.2013	15.11.2013	8	3	1	35.2	26.8	1.313432836	9	362.3	140.74	0.3884626	124.5	19.7	0.158232932	18.39086294	10.06.2014	215	48.7	44.7	47.8	47.06666667	8	33	76	5.4	24.67	6.691	32.661	4.881333134	5.628	0.616	2.716	1.093	9.136363636	0.402430044
AN2x	NA17	47.0585	-123.1941	115	2013	NA17-1	NA17-1A	3	05.11.2013	13.11.2013	8	2	0.666666667	38.9	26	1.496153846	12	339.1	141	0.415806547	153.2	23.6	0.154046997	14.36864407	17.06.2014	224	53.5	53	51.8	52.76666667	14	52	103	6	53.07	3.424	19.95	5.826518692	5.074	0.549	1.493	0.413	9.242258652	0.276624246
AN2x	NA17	47.0585	-123.1941	115	2013	NA17-7	NA17-7A	3	05.11.2013	13.11.2013	8	3	1	42.9	20.7	2.072463768	11	403.9	179.23	0.443748453	158	25	0.158227848	16.156	23.06.2014	230	53.4	57.8	54.5	55.23333333	20	39	98	5.6	43.19	4.331	25.18	5.813899792	6.26	0.479	1.572	0.59	13.06889353	0.375318066
AN2x	NA17	47.0585	-123.1941	115	2013	NA17-11	NA17-11A	3	05.11.2013	13.11.2013	8	3	1	50.1	33	1.518181818	12	608.6	155.64	0.255734473	287.7	42.8	0.148766076	14.21962617	20.06.2014	227	54.8	56.1	58.5	56.46666667	19	97	102	7.9	102.17	9.643	40.586	4.208856165	9.856	0.769	2.257	0.564	12.81664499	0.249889233
AN2x	NA17	47.0585	-123.1941	115	2013	NA17-17	NA17-17A	3	05.11.2013	13.11.2013	8	3	1	45.5	28.8	1.579861111	10	406	113.76	0.280197044	133.2	24.8	0.186186186	16.37096774	25.06.2014	232	48.3	42	52.9	47.73333333	9	14	80	5.7	17.26	3.305	19.047	5.763086233	4.559	0.462	1.433	0.475	9.867965368	0.331472435
AN2x	NA17	47.0585	-123.1941	115	2013	NA17-19	NA17-19A	3	05.11.2013	13.11.2013	8	3	1	36.4	27.1	1.343173432	11	153.6	119.83	0.780143229	61.7	10.2	0.165316045	15.05882353	16.06.2014	223	48.6	54.3	55.5	52.8	12	31	98	5.1	32.17	4.502	28.87	6.412705464	5.511	0.48	2.328	0.41	11.48125	0.176116838
AN2x	NA17	47.0585	-123.1941	115	2013	NA17-1	NA17-1B	3	05.11.2013	15.11.2013	10	1	0.333333333	30.6	23.9	1.280334728	16	395.8	173.2	0.437594745	149.8	19.6	0.130841121	20.19387755	17.06.2014	224	55.3	50.8	53.7	53.26666667	10	50	93	5.6	31.98	4.696	28.028	5.968483816	6.762	0.342	1.47	0.565	19.77192982	0.384353741
AN2x	NA17	47.0585	-123.1941	115	2013	NA17-7	NA17-7B	3	05.11.2013	15.11.2013	10	3	1	30.5	26.8	1.138059701	11	266.1	93.43	0.351108606	104.9	26	0.2478551	10.23461538	27.06.2014	234	55.2	56.7	59.3	57.06666667	12	59	116	6.6	45.15	9.24	45.694	4.945238095	10.358	0.448	2.147	0.729	23.12053571	0.339543549
AN2x	NA17	47.0585	-123.1941	115	2013	NA17-11	NA17-11B	3	05.11.2013	15.11.2013	10	3	1	34.9	25.8	1.352713178	10	251.8	129.32	0.513582208	88.4	13	0.147058824	19.36923077	20.06.2014	227	55.1	54.5	53.7	54.43333333	8	33	108	4.7	35.67	7.536	36.925	4.899814225	7.72	0.488	1.975	0.599	15.81967213	0.303291139
AN2x	NA17	47.0585	-123.1941	115	2013	NA17-17	NA17-17B	3	05.11.2013	15.11.2013	10	1	0.333333333	38.7	29.3	1.320819113	10	232.4	125.84	0.541480207	78.9	11.8	0.149556401	19.69491525	17.06.2014	224	53.9	57.3	58.2	56.46666667	15	69	79	6.6	51.31	5.09	27.904	5.482121807	6.556	0.513	1.476	0.72	12.7797271	0.487804878
AN2x	NA17	47.0585	-123.1941	115	2013	NA17-19	NA17-19B	3	05.11.2013	15.11.2013	10	3	1	32.9	26.9	1.223048327	11	261.8	136.66	0.522001528	116.5	19	0.163090129	13.77894737	17.06.2014	224	57.8	55.9	59.6	57.76666667	10	43	88	4.6	33.29	5.397	30.144	5.585325181	6.537	0.52	1.667	0.568	12.57115385	0.340731854
AN2x	NA18	46.884	-123.3069	38	2013	NA18-1	NA18-1A	3	06.11.2013	15.11.2013	9	1	0.333333333	32.9	25.7	1.280155642	10	358.1	132.02	0.36866797	165.2	25.2	0.152542373	14.21031746	20.06.2014	226	66.7	67.7	65.7	66.7	10	34	92	4.9	24.42	3.666	21.635	5.90152755	5.399	0.376	1.146	0.363	14.35904255	0.316753927
AN2x	NA18	46.884	-123.3069	38	2013	NA18-7	NA18-7A	3	06.11.2013	18.11.2013	12	2	0.666666667	23.7	22.2	1.067567568	11	424.5	206.22	0.485795053	168.8	23.5	0.139218009	18.06382979	20.06.2014	226	47.8	64.7	56.7	56.4	12	44	115	5.4	37.8	5.362	30.641	5.714472212	8.45	0.385	1.231	0.692	21.94805195	0.562144598
AN2x	NA18	46.884	-123.3069	38	2013	NA18-11	NA18-11A	3	06.11.2013	15.11.2013	9	1	0.333333333	30.4	32.9	0.924012158	8	327.4	151.05	0.461362248	107.9	16.5	0.15291937	19.84242424	24.06.2014	230	58.1	58.5	57.9	58.16666667	13	63	116	5.5	40.46	7.405	38.781	5.23713707	8.203	0.519	2.633	0.462	15.80539499	0.175465249
AN2x	NA18	46.884	-123.3069	38	2013	NA18-15	NA18-15A	3	06.11.2013	18.11.2013	12	3	1	43.1	29.3	1.470989761	10	196	113	0.576530612	65.7	10.3	0.156773212	19.02912621	20.06.2014	226	57.8	53.4	56.8	56	11	32	61	5	32.78	4.478	33.879	7.56565431	6.188	0.394	1.676	0.513	15.70558376	0.306085919
AN2x	NA18	46.884	-123.3069	38	2013	NA18-19	NA18-19A	3	06.11.2013	18.11.2013	12	3	1	36.6	27.9	1.311827957	9	229.9	115.6	0.502827316	94.1	16.9	0.179596174	13.6035503	17.06.2014	223	51.1	47.7	41.8	46.86666667	12	44	82	NA	34.65	6.187	31.507	5.092451915	6.749	0.571	2.089	0.462	11.81961471	0.221158449
AN2x	NA18	46.884	-123.3069	38	2013	NA18-1	NA18-1B	3	06.11.2013	15.11.2013	9	3	1	39.3	28.7	1.369337979	13	562	163.61	0.291120996	195.3	29.6	0.1515617	18.98648649	13.06.2014	219	53.4	56.3	60.5	56.73333333	14	68	86	6.4	56.75	7.93	38.803	4.893190416	7.061	0.564	1.846	0.769	12.51950355	0.416576381
AN2x	NA18	46.884	-123.3069	38	2013	NA18-7	NA18-7B	3	06.11.2013	22.11.2013	16	2	0.666666667	28.6	23.2	1.232758621	8	711.6	233.23	0.327754356	275	33.1	0.120363636	21.49848943	17.06.2014	223	48.8	45.8	47.9	47.5	14	48	55	6.3	53.11	6.187	30.182	4.878293195	7.432	0.487	1.357	0.543	15.26078029	0.400147384
AN2x	NA18	46.884	-123.3069	38	2013	NA18-11	NA18-11B	3	06.11.2013	15.11.2013	9	2	0.666666667	34	29.4	1.156462585	9	381.4	135.81	0.356082853	206.1	29.7	0.144104803	12.84175084	20.06.2014	226	62.4	59.8	58.6	60.26666667	12	58	114	5.3	50.94	7.097	34.091	4.803578977	6.666	0.571	1.918	0.787	11.67425569	0.410323253
AN2x	NA18	46.884	-123.3069	38	2013	NA18-15	NA18-15B	3	06.11.2013	18.11.2013	12	3	1	38.2	29.3	1.303754266	10	408.6	203.75	0.49865394	162.8	23.2	0.142506143	17.61206897	12.06.2014	218	60.7	60.6	54.5	58.6	19	114	103	5.9	77.37	3.493	23.562	6.745490982	5.485	0.462	1.333	0.564	11.87229437	0.423105776
AN2x	NA18	46.884	-123.3069	38	2013	NA18-19	NA18-19B	3	06.11.2013	18.11.2013	12	3	1	43.6	28.5	1.529824561	9	477.9	191.02	0.399707052	190.2	28.3	0.148790747	16.8869258	24.06.2014	230	60.6	64.2	57.1	60.63333333	23	67	98	4.7	55.53	5.571	34.701	6.228863759	6.389	0.536	2.532	0.892	11.91977612	0.352290679
AN2x	NA19	45.1753	-121.6784	1115	2013	NA19-1	NA19-1A	3	06.11.2013	15.11.2013	9	3	1	38	27.7	1.371841155	11	279.2	139.74	0.500501433	136.3	19.6	0.14380044	14.24489796	18.06.2014	224	60.3	59	57.1	58.8	12	34	96	5.8	27.34	6.695	33.577	5.01523525	7.13	0.498	1.747	0.439	14.31726908	0.251287922
AN2x	NA19	45.1753	-121.6784	1115	2013	NA19-5	NA19-5A	3	06.11.2013	15.11.2013	9	2	0.666666667	51.4	32.7	1.571865443	18	351.3	189.57	0.539624253	134	20.4	0.152238806	17.22058824	12.06.2014	218	48	46.8	49.5	48.1	20	51	85	5.9	41.83	4.098	29.445	7.185212299	5.513	0.423	1.79	0.449	13.03309693	0.250837989
AN2x	NA19	45.1753	-121.6784	1115	2013	NA19-12	NA19-12A	3	06.11.2013	15.11.2013	9	2	0.666666667	36.7	32.8	1.118902439	10	272.8	150.22	0.550659824	99.8	11.5	0.115230461	23.72173913	20.06.2014	226	53.1	52.1	48.9	51.36666667	11	68	121	8.7	89.59	8.707	46.982	5.395888366	7.872	0.548	2.572	0.936	14.3649635	0.363919129
AN2x	NA19	45.1753	-121.6784	1115	2013	NA19-15	NA19-15A	3	06.11.2013	15.11.2013	9	3	1	36.6	29.6	1.236486486	15	221.4	121.61	0.549277326	105.5	17.4	0.16492891	12.72413793	24.06.2014	230	50.1	46.5	47.6	48.06666667	15	57	95	5.6	40.7	5.878	42.597	7.246852671	6.681	0.346	1.949	0.487	19.30924855	0.249871729
AN2x	NA19	45.1753	-121.6784	1115	2013	NA19-19	NA19-19A	3	06.11.2013	15.11.2013	9	3	1	29.5	25.2	1.170634921	10	299.9	166.17	0.554084695	137	19.7	0.14379562	15.22335025	24.06.2014	230	54.2	50.2	50.9	51.76666667	9	73	105	6.9	46.4	7.205	48.37	6.713393477	8.961	0.462	1.897	0.609	19.3961039	0.32103321
AN2x	NA19	45.1753	-121.6784	1115	2013	NA19-1	NA19-1B	3	06.11.2013	13.11.2013	7	2	0.666666667	38.6	25.7	1.501945525	15	260	135.42	0.520846154	96.4	15.8	0.163900415	16.4556962	17.06.2014	223	51.3	51.2	41.2	47.9	13	133	101	4.6	65.03	7.852	37.421	4.765792155	8.086	0.65	2.048	0.821	12.44	0.400878906
AN2x	NA19	45.1753	-121.6784	1115	2013	NA19-5	NA19-5B	3	06.11.2013	13.11.2013	7	2	0.666666667	40.2	27.8	1.446043165	16	268.9	123.95	0.460952027	109.8	14.3	0.130236794	18.8041958	12.06.2014	218	53	54.7	48.3	52	28	36	77	4.2	25.7	4.861	32.956	6.779674964	6.846	0.402	1.966	0.376	17.02985075	0.191251272
AN2x	NA19	45.1753	-121.6784	1115	2013	NA19-12	NA19-12B	3	06.11.2013	13.11.2013	7	2	0.666666667	41.2	28.6	1.440559441	15	391.7	133.51	0.340847587	144.7	22.7	0.156876296	17.25550661	17.06.2014	223	47.2	54.7	50	50.63333333	10	28	83	4.1	22.31	5.178	26.032	5.027423716	5.84	0.497	1.75	0.667	11.75050302	0.381142857
AN2x	NA19	45.1753	-121.6784	1115	2013	NA19-15	NA19-15B	3	06.11.2013	13.11.2013	7	3	1	29.2	22.3	1.30941704	18	355.2	181.84	0.511936937	159	24.4	0.153459119	14.55737705	17.06.2014	223	52.9	49.8	52.7	51.8	13	36	92	3.9	27.88	8.292	49.935	6.022069465	10.697	0.325	1.629	0.337	32.91384615	0.206875384
AN2x	NA19	45.1753	-121.6784	1115	2013	NA19-19	NA19-19B	3	06.11.2013	13.11.2013	7	1	0.333333333	37.5	34.8	1.077586207	11	309.2	151.25	0.489165589	131.5	18.8	0.142965779	16.44680851	05.06.2014	211	51.3	49.5	46.6	49.13333333	9	19	92	6	16.04	5.858	31.679	5.407818368	6.709	0.604	1.674	0.782	11.10761589	0.467144564
AN2x	NA20	46.6995	-116.5402	835	2013	NA20-1	NA20-1A	3	07.11.2013	13.11.2013	6	3	1	38.7	31.4	1.232484076	12	346.6	192.57	0.55559723	133.9	19.3	0.144137416	17.95854922	25.06.2014	230	55.4	57.5	52.7	55.2	17	55	118	7.2	56.48	6.479	37.414	5.774656583	7.082	0.581	2.137	0.684	12.18932874	0.320074871
AN2x	NA20	46.6995	-116.5402	835	2013	NA20-7	NA20-7A	3	07.11.2013	15.11.2013	8	2	0.666666667	32.3	29.6	1.091216216	9	430.8	150.5	0.349350046	175.4	29.5	0.168187001	14.60338983	17.06.2014	222	51.8	51.3	58.3	53.8	14	64	98	6.8	53.28	6.584	35.818	5.440157959	7.461	0.53	1.625	0.65	14.07735849	0.4
AN2x	NA20	46.6995	-116.5402	835	2013	NA20-13	NA20-13A	3	07.11.2013	15.11.2013	8	3	1	42.2	25	1.688	9	295	173	0.586440678	136.1	16.9	0.124173402	17.4556213	12.06.2014	217	56.7	56.6	51	54.76666667	10	36	106	8	60.23	7.505	40.156	5.350566289	7.667	0.653	2.838	0.752	11.74119449	0.264975335
AN2x	NA20	46.6995	-116.5402	835	2013	NA20-15	NA20-15A	3	07.11.2013	18.11.2013	11	3	1	35.3	26.6	1.327067669	9	377.1	145.23	0.385123309	219.6	29.6	0.134790528	12.73986486	12.06.2014	217	45.9	46.5	40.7	44.36666667	13	34	88	4.7	29.79	5.83	38.174	6.547855918	6.759	0.449	1.923	0.54	15.05345212	0.280811232
AN2x	NA20	46.6995	-116.5402	835	2013	NA20-19	NA20-19A	3	07.11.2013	18.11.2013	11	2	0.666666667	35.9	24.2	1.483471074	16	378.9	194.62	0.513644761	150.9	21.4	0.141815772	17.70560748	12.06.2014	217	46.8	46.2	52.1	48.36666667	15	56	101	6.4	54.27	3.981	29.728	7.467470485	6.085	0.427	1.302	0.515	14.25058548	0.395545315
AN2x	NA20	46.6995	-116.5402	835	2013	NA20-1	NA20-1B	3	07.11.2013	15.11.2013	8	2	0.666666667	30.1	25.5	1.180392157	9	301.3	165.77	0.550182542	94.2	13.9	0.147558386	21.67625899	26.06.2014	231	58.3	55.5	62.7	58.83333333	6	12	74	4.2	14.86	2.976	24.227	8.140793011	6.564	0.346	0.823	0.402	18.97109827	0.488456865
AN2x	NA20	46.6995	-116.5402	835	2013	NA20-7	NA20-7B	3	07.11.2013	15.11.2013	8	3	1	38.4	28.5	1.347368421	10	467.8	224.49	0.479884566	163.4	21.8	0.133414933	21.4587156	12.06.2014	217	52.2	55.7	57.4	55.1	11	53	107	5.6	45.03	8.405	46.109	5.485901249	7.766	0.667	1.922	0.839	11.64317841	0.436524454
AN2x	NA20	46.6995	-116.5402	835	2013	NA20-13	NA20-13B	3	07.11.2013	18.11.2013	11	2	0.666666667	39.1	28.8	1.357638889	7	369.6	146.63	0.39672619	148.3	24.4	0.164531355	15.14754098	11.06.2014	216	59.5	56.1	58.7	58.1	14	41	101	7.1	50.23	4.492	21.724	4.836153161	5.668	0.592	1.606	0.819	9.574324324	0.50996264
AN2x	NA20	46.6995	-116.5402	835	2013	NA20-15	NA20-15B	3	07.11.2013	15.11.2013	8	2	0.666666667	51.8	32.5	1.593846154	15	521.6	236.42	0.453259202	194.7	24.8	0.127375449	21.03225806	17.06.2014	222	57.6	58.3	59.8	58.56666667	11	55	112	6.6	54.09	8.645	47.853	5.535338346	8.566	0.547	1.966	0.821	15.65996344	0.417599186
AN2x	NA20	46.6995	-116.5402	835	2013	NA20-19	NA20-19B	3	07.11.2013	15.11.2013	8	3	1	35.5	20	1.775	12	319.2	133.68	0.418796992	141.2	24	0.169971671	13.3	17.06.2014	222	51.7	50.5	48.8	50.33333333	13	57	96	5.5	50.77	8.453	50.066	5.922867621	10.267	0.539	2.101	0.7	19.04823748	0.333174679
AN2x	NA21	47.3221	-115.076	887	2013	NA21-1	NA21-1A	3	07.11.2013	13.11.2013	6	2	0.666666667	43.7	29.7	1.471380471	12	301.6	142.14	0.471286472	174.5	23.4	0.134097421	12.88888889	20.06.2014	225	65.3	68.5	67.9	67.23333333	14	51	115	6.4	55.1	7.804	50.355	6.452460277	9.92	0.325	1.518	0.549	30.52307692	0.361660079
AN2x	NA21	47.3221	-115.076	887	2013	NA21-5	NA21-5A	3	07.11.2013	15.11.2013	8	3	1	30.5	25.1	1.215139442	14	432	180	0.416666667	180.4	23.5	0.130266075	18.38297872	24.06.2014	229	56.8	53.7	54.2	54.9	22	54	84	6.9	46.12	5.417	34.3	6.331918036	6.65	0.479	1.881	0.632	13.88308977	0.335991494
AN2x	NA21	47.3221	-115.076	887	2013	NA21-9	NA21-9A	3	07.11.2013	15.11.2013	8	2	0.666666667	38.5	28.2	1.365248227	11	401.7	177.18	0.441075429	137.7	21.4	0.155410312	18.77102804	20.06.2014	225	59.6	55.6	61.6	58.93333333	15	137	112	7	106.21	12.345	47.534	3.850465776	9.65	0.827	2.04	0.877	11.66868198	0.429901961
AN2x	NA21	47.3221	-115.076	887	2013	NA21-13	NA21-13A	3	07.11.2013	13.11.2013	6	2	0.666666667	35.3	26.4	1.337121212	18	327.6	198.73	0.606623932	127.3	18.9	0.148468185	17.33333333	20.06.2014	225	58.7	61	59.2	59.63333333	10	63	115	4.4	45.78	8.665	50.887	5.87270629	10	0.41	1.616	0.667	24.3902439	0.412747525
AN2x	NA21	47.3221	-115.076	887	2013	NA21-19	NA21-19A	3	07.11.2013	15.11.2013	8	3	1	43.4	32.9	1.319148936	9	323	102.67	0.317863777	116.8	18.2	0.155821918	17.74725275	20.06.2014	225	51.5	46.9	51	49.8	18	76	98	5.7	49.36	10.772	55.688	5.16969922	11.58	0.462	1.644	0.468	25.06493506	0.284671533
AN2x	NA21	47.3221	-115.076	887	2013	NA21-1	NA21-1B	3	07.11.2013	13.11.2013	6	3	1	38.4	26.7	1.438202247	11	289.5	194.67	0.672435233	118.8	14.3	0.12037037	20.24475524	18.06.2014	223	52.5	52.3	52.3	52.36666667	15	59	103	5.3	40.49	7.405	39.442	5.32640108	7.644	0.624	1.501	0.629	12.25	0.419053964
AN2x	NA21	47.3221	-115.076	887	2013	NA21-5	NA21-5B	3	07.11.2013	15.11.2013	8	2	0.666666667	43.9	27.3	1.608058608	14	396.6	187.62	0.473071104	146	21.1	0.144520548	18.79620853	17.06.2014	222	52.4	48	52.9	51.1	24	129	97	4.1	74.91	5.671	31.328	5.524246165	6.611	0.481	1.609	0.634	13.74428274	0.394033561
AN2x	NA21	47.3221	-115.076	887	2013	NA21-9	NA21-9B	3	07.11.2013	15.11.2013	8	3	1	41.8	26.1	1.601532567	11	314.8	188.7	0.599428208	NA	16.5	NA	19.07878788	24.06.2014	229	76.3	72.2	58.6	69.03333333	16	63	100	5.3	51.18	7.363	48.61	6.601928562	7.744	0.565	3.103	0.598	13.70619469	0.192716726
AN2x	NA21	47.3221	-115.076	887	2013	NA21-13	NA21-13B	3	07.11.2013	15.11.2013	8	2	0.666666667	41.3	29.2	1.414383562	9	525.2	213.51	0.406530845	253.3	32	0.126332412	16.4125	17.06.2014	222	59.4	58.4	59.3	59.03333333	10	24	91	4.8	25.59	4.153	28.718	6.915001204	6.028	0.412	1.415	0.445	14.63106796	0.314487633
AN2x	NA21	47.3221	-115.076	887	2013	NA21-19	NA21-19B	3	07.11.2013	15.11.2013	8	NA	NA	32.1	30.6	1.049019608	10	172.2	98.39	0.571370499	65.2	9.6	0.147239264	17.9375	24.06.2014	229	54.3	56.1	54.5	54.96666667	11	69	100	4.7	54.15	6.784	40.777	6.010760613	7.511	0.446	1.231	0.564	16.84080717	0.458164094
AN2x	NA22	49.5016	-114.2797	1283	2013	NA22-3	NA22-3A	3	04.11.2013	15.11.2013	11	2	0.666666667	24.9	23.5	1.059574468	7	426.9	165.28	0.38716327	198.6	28.3	0.142497482	15.08480565	12.06.2014	220	56	56.9	55.3	56.06666667	10	33	90	5.1	36.65	4.786	32.467	6.783744254	6.002	0.449	2.243	0.36	13.3674833	0.160499331
AN2x	NA22	49.5016	-114.2797	1283	2013	NA22-7	NA22-7A	3	04.11.2013	13.11.2013	9	2	0.666666667	44.6	29.7	1.501683502	15	220.7	100.87	0.457045763	82.1	11.4	0.138855055	19.35964912	16.06.2014	224	48	48.6	43.8	46.8	13	87	97	5	42.16	7.785	44.31	5.691714836	8.315	0.448	2.42	0.487	18.56026786	0.201239669
AN2x	NA22	49.5016	-114.2797	1283	2013	NA22-11	NA22-11A	3	04.11.2013	18.11.2013	14	1	0.333333333	21.8	18.1	1.20441989	6	279.2	133.71	0.478904011	144.3	23.3	0.161469161	11.98283262	12.06.2014	220	52.2	48.6	45.6	48.8	11	35	87	5.6	24.08	4.365	36.827	8.436884307	6.179	0.346	2.199	0.59	17.8583815	0.268303774
AN2x	NA22	49.5016	-114.2797	1283	2013	NA22-15	NA22-15A	3	04.11.2013	13.11.2013	9	3	1	34.4	26.1	1.318007663	9	307.2	141.35	0.460123698	104.7	16.3	0.155682904	18.84662577	10.06.2014	218	68.6	66.6	58.6	64.6	10	20	95	5.8	42.27	5.839	31.855	5.455557458	6.538	0.633	1.766	0.553	10.328594	0.313137033
AN2x	NA22	49.5016	-114.2797	1283	2013	NA22-19	NA22-19A	3	04.11.2013	13.11.2013	9	3	1	36.8	20.7	1.777777778	11	341.5	166.22	0.486734993	153.5	23.6	0.153745928	14.47033898	17.06.2014	225	53.9	54.4	54.4	54.23333333	7	26	95	4	25.44	6.112	29.241	4.784195026	7.522	0.668	1.714	0.638	11.26047904	0.372228705
AN2x	NA22	49.5016	-114.2797	1283	2013	NA22-3	NA22-3B	3	04.11.2013	13.11.2013	9	3	1	37.3	30.2	1.235099338	24	NA	NA	NA	NA	NA	NA	NA	12.06.2014	220	50.9	43.6	54	49.5	19	54	105	5.2	47.68	3.866	32.046	8.289187791	5.479	0.278	1.584	0.515	19.70863309	0.325126263
AN2x	NA22	49.5016	-114.2797	1283	2013	NA22-7	NA22-7B	3	04.11.2013	13.11.2013	9	2	0.666666667	39.1	32.4	1.206790123	17	218.5	130.11	0.595469108	80.5	12.3	0.152795031	17.76422764	20.06.2014	228	57.6	56.4	54.2	56.06666667	10	41	94	6.2	39.07	6.95	35.724	5.140143885	8.337	0.385	1.436	0.488	21.65454545	0.339832869
AN2x	NA22	49.5016	-114.2797	1283	2013	NA22-11	NA22-11B	3	04.11.2013	18.11.2013	14	2	0.666666667	39.4	37.9	1.039577836	9	312.9	123.23	0.393831895	188.4	20.7	0.109872611	15.11594203	29.05.2014	206	51.6	53.1	44.7	49.8	14	87	104	7.1	61.22	4.69	29.261	6.23901919	5.069	0.534	3	0.821	9.492509363	0.273666667
AN2x	NA22	49.5016	-114.2797	1283	2013	NA22-15	NA22-15B	3	04.11.2013	18.11.2013	14	1	0.333333333	37	28.9	1.280276817	9	379.9	183.3	0.482495394	189.5	26.4	0.139313984	14.39015152	12.06.2014	220	52.9	54.6	50.4	52.63333333	9	70	83	5.4	40.69	3.299	24.358	7.38344953	4.966	0.41	1.545	0.642	12.11219512	0.415533981
AN2x	NA22	49.5016	-114.2797	1283	2013	NA22-19	NA22-19B	3	04.11.2013	15.11.2013	11	3	1	40	26.9	1.486988848	10	305.6	152.98	0.500589005	115.2	15.6	0.135416667	19.58974359	17.06.2014	225	54.7	51.2	53	52.96666667	10	77	69	5.2	27.86	5.524	34.658	6.274076756	6.295	0.497	1.993	0.6	12.66599598	0.301053688
AN2x	NA23	54.5906	-113.2501	624	2013	NA23-1	NA23-1A	3	06.11.2013	18.11.2013	12	2	0.666666667	23.6	20.1	1.174129353	8	278.2	147.6	0.530553559	124	18.1	0.145967742	15.37016575	16.06.2014	222	46	45.5	35.7	42.4	13	74	82	4.4	41.58	4.334	30.503	7.038071066	5.86	0.429	2	0.736	13.65967366	0.368
AN2x	NA23	54.5906	-113.2501	624	2013	NA23-3	NA23-3A	3	06.11.2013	18.11.2013	12	2	0.666666667	26.3	24.7	1.064777328	8	300.4	130.27	0.433655126	135.3	18.8	0.13895048	15.9787234	16.06.2014	222	50.8	41.6	50.9	47.76666667	9	36	94	4.1	26.22	6.304	33.786	5.359454315	6.286	0.669	2.228	0.959	9.396113602	0.43043088
AN2x	NA23	54.5906	-113.2501	624	2013	NA23-17	NA23-17A	3	06.11.2013	22.11.2013	16	2	0.666666667	23	17.1	1.34502924	7	379	134.37	0.354538259	142.3	22.3	0.156711174	16.9955157	20.06.2014	226	47.5	46.8	51.5	48.6	10	40	93	5.6	32.69	6.823	34.324	5.030631687	7.529	0.565	1.619	0.773	13.32566372	0.477455219
AN2x	NA23	54.5906	-113.2501	624	2013	NA23-18	NA23-18A	3	06.11.2013	18.11.2013	12	3	1	38	26.2	1.450381679	8	255.9	139.6	0.545525596	96.9	12.7	0.131062951	20.1496063	17.06.2014	223	55.2	52	53.5	53.56666667	10	36	108	6.2	30.43	7.021	37.595	5.354650335	7.494	0.427	1.835	0.571	17.55035129	0.311171662
AN2x	NA23	54.5906	-113.2501	624	2013	NA23-19	NA23-19A	3	06.11.2013	15.11.2013	9	3	1	34	25.1	1.354581673	10	432.6	151.55	0.350323625	164.4	25.4	0.154501217	17.03149606	18.06.2014	224	56.8	55.2	55.4	55.8	14	76	83	5.2	48.42	4.156	21.226	5.107314726	5.345	0.585	1.556	0.889	9.136752137	0.571336761
AN2x	NA23	54.5906	-113.2501	624	2013	NA23-1	NA23-1B	3	06.11.2013	22.11.2013	16	1	0.333333333	28.5	23.3	1.223175966	7	461.3	179.09	0.388228918	197.8	30.8	0.155712841	14.97727273	24.06.2014	230	57.4	57.4	61.2	58.66666667	6	29	106	6.2	37.31	7.363	29.992	4.073339671	7.118	0.564	1.537	0.864	12.62056738	0.562134027
AN2x	NA23	54.5906	-113.2501	624	2013	NA23-3	NA23-3B	3	06.11.2013	13.11.2013	7	3	1	36.3	27.3	1.32967033	11	220.8	118.36	0.536050725	93.6	15.5	0.165598291	14.24516129	20.06.2014	226	49.2	49.2	51.5	49.96666667	5	14	86	5	13.76	5.165	30.767	5.956824782	6.108	0.548	2.08	0.633	11.1459854	0.304326923
AN2x	NA23	54.5906	-113.2501	624	2013	NA23-17	NA23-17B	5	06.11.2013	22.11.2013	16	2	0.4	20.7	22.2	0.932432432	7	232.7	109.65	0.471207563	79	14.5	0.183544304	16.04827586	14.06.2014	220	44.6	41	44	43.2	10	28	80	3.8	22.65	3.806	27.702	7.27850762	5.055	0.462	1.799	0.693	10.94155844	0.385214008
AN2x	NA23	54.5906	-113.2501	624	2013	NA23-18	NA23-18B	3	06.11.2013	25.11.2013	19	2	0.666666667	40.8	33.1	1.232628399	14	263.2	156.08	0.593009119	98	12.3	0.125510204	21.39837398	20.06.2014	226	46.7	43.9	47.4	46	14	41	92	5.7	32.69	5.697	34.617	6.076355977	6.406	0.427	1.743	0.647	15.00234192	0.371199082
AN2x	NA23	54.5906	-113.2501	624	2013	NA23-19	NA23-19B	5	06.11.2013	18.11.2013	12	4	0.8	34.8	26.7	1.303370787	13	93.9	93.21	0.992651757	32.6	5.7	0.174846626	16.47368421	17.06.2014	223	44.1	43.3	42.1	43.16666667	13	27	75	3.3	13.75	4.312	25.167	5.836502783	6.268	0.462	1.237	0.619	13.56709957	0.500404204
EU2x	GE4	41.6473	42.4787	1580	2013	GE4-1	GE4-1A	3	05.11.2013	11.11.2013	6	3	1	40.2	28	1.435714286	11	291	140	0.481099656	118.9	16.7	0.140454163	17.4251497	26.05.2014	202	49.5	53.3	53.4	52.06666667	10	26	77	5	23.23	3.021	20.5	6.785832506	4.94	0.411	1.408	0.361	12.01946472	0.256392045
EU2x	GE4	41.6473	42.4787	1580	2013	GE4-3	GE4-3A	3	05.11.2013	11.11.2013	6	3	1	42.8	31.6	1.35443038	10	215.7	93.62	0.434028744	61.6	10.7	0.173701299	20.1588785	30.05.2014	206	52.2	53.9	51.6	52.56666667	11	14	63	4.8	17.1	2.643	22.504	8.51456678	4.809	0.412	1.339	0.411	11.6723301	0.306945482
EU2x	GE4	41.6473	42.4787	1580	2013	GE4-5	GE4-5A	3	05.11.2013	11.11.2013	6	3	1	35.7	26.8	1.332089552	12	254	109	0.429133858	120.1	19	0.158201499	13.36842105	23.05.2014	199	53	51.2	53.3	52.5	13	28	71	5	29.31	3.103	23.065	7.43312923	3.802	0.539	1.901	0.654	7.05380334	0.344029458
EU2x	GE4	41.6473	42.4787	1580	2013	GE4-9	GE4-9A	3	05.11.2013	11.11.2013	6	3	1	41	28.8	1.423611111	11	142	74.61	0.525422535	62.7	12.3	0.196172249	11.54471545	10.06.2014	217	47.1	51.7	50.3	49.7	10	15	66	3.1	11.7	2.909	19.502	6.704022001	5.188	0.391	1.04	0.416	13.2685422	0.4
EU2x	GE4	41.6473	42.4787	1580	2013	GE4-11	GE4-11A	3	05.11.2013	11.11.2013	6	3	1	36.4	25.1	1.450199203	14	215	112	0.520930233	84.1	14.5	0.172413793	14.82758621	10.06.2014	217	41.5	43.2	41.5	42.06666667	10	25	60	5.2	17.07	4.304	23.389	5.434247212	6.071	0.513	1.462	0.59	11.83430799	0.403556772
EU2x	GE4	41.6473	42.4787	1580	2013	GE4-1	GE4-1B	3	05.11.2013	13.11.2013	8	3	1	28.9	22.2	1.301801802	15	264.1	147.54	0.558652026	97.4	12	0.123203285	22.00833333	26.05.2014	202	56.5	44.7	54.6	51.93333333	10	26	68	4.5	24.65	4.672	23.752	5.08390411	6.103	0.59	1.554	0.603	10.3440678	0.388030888
EU2x	GE4	41.6473	42.4787	1580	2013	GE4-3	GE4-3B	3	05.11.2013	11.11.2013	6	3	1	27	25.8	1.046511628	9	226.2	140.27	0.620114943	85.5	12.6	0.147368421	17.95238095	28.05.2014	204	46.5	49.2	43.1	46.26666667	17	26	86	3.9	22.69	1.78	14.623	8.215168539	4.119	0.346	0.966	0.373	11.90462428	0.386128364
EU2x	GE4	41.6473	42.4787	1580	2013	GE4-5	GE4-5B	3	05.11.2013	18.11.2013	13	2	0.666666667	27.4	26.2	1.045801527	8	406.7	181.97	0.447430538	169.7	26	0.15321155	15.64230769	23.05.2014	199	55.5	56.8	54.7	55.66666667	8	25	71	5.2	25.06	5.756	37.488	6.51285615	6.291	0.497	2.325	0.718	12.65794769	0.308817204
EU2x	GE4	41.6473	42.4787	1580	2013	GE4-9	GE4-9B	3	05.11.2013	13.11.2013	8	3	1	43.4	27.1	1.601476015	16	489.9	223.76	0.456746275	161.9	19.9	0.12291538	24.61809045	23.05.2014	199	59.4	57.3	60.3	59	9	42	81	8.2	40.75	2.774	18.321	6.604542177	3.91	0.398	1.694	0.487	9.824120603	0.287485242
EU2x	GE4	41.6473	42.4787	1580	2013	GE4-11	GE4-11B	3	05.11.2013	11.11.2013	6	3	1	28.4	27.7	1.025270758	18	243.3	88.84	0.36514591	108.3	19.4	0.179132041	12.54123711	11.06.2014	218	45.6	46.1	NA	45.85	9	20	79	4.8	15.69	8.435	36.487	4.325666864	8.539	0.513	1.593	0.385	16.64522417	0.24168236
